# Supplementary material for: Prognostic value of PNN in prostate cancer and its correlation with therapeutic significance
Source: Front Genet. 2022 Nov 16;13:1056224. doi: 10.3389/fgene.2022.1056224 (PMC9708726; doi:10.3389/fgene.2022.1056224)
Supplement: Supplementary file 1 [file Table2.XLSX]

## Sheet: correlation_result
Table S2. All co-expressed genes with PNN
	gene	PNN	cor	p.value
cor3707	FNBP4	PNN	0.836978	9.6e-101
cor4199	TCERG1	PNN	0.835948	2.84e-100
cor4322	NKTR	PNN	0.835058	7.18e-100
cor17432	DDX39B	PNN	0.818493	9.05e-93
cor6363	RBM39	PNN	0.803234	7.64e-87
cor6995	DMTF1	PNN	0.801946	2.29e-86
cor6609	KHDC4	PNN	0.799166	2.38e-85
cor7454	CREBZF	PNN	0.798325	4.79e-85
cor4929	RBM25	PNN	0.796398	2.35e-84
cor4601	SRSF11	PNN	0.79218	7.25e-83
cor12429	HNRNPH1	PNN	0.790888	2.04e-82
cor14326	ZNF354B	PNN	0.788191	1.72e-81
cor10246	PAXBP1	PNN	0.786237	7.94e-81
cor17450	MDM4	PNN	0.784776	2.46e-80
cor3608	WSB1	PNN	0.783692	5.67e-80
cor8898	OGT	PNN	0.782125	1.88e-79
cor2210	DDX17	PNN	0.781663	2.67e-79
cor6817	PRPF38B	PNN	0.781397	3.26e-79
cor6572	ZRANB2	PNN	0.778289	3.37e-78
cor15700	PRPF39	PNN	0.772271	2.79e-76
cor4499	TIA1	PNN	0.771774	4e-76
cor6555	PNISR	PNN	0.770788	8.12e-76
cor4429	SF3B1	PNN	0.762389	2.96e-73
cor25662	STAG3L5P	PNN	0.761133	7.01e-73
cor6770	ZFC3H1	PNN	0.754379	6.57e-71
cor11057	TTC14	PNN	0.749554	1.54e-69
cor12073	LENG8	PNN	0.747186	7.05e-69
cor14686	CCDC66	PNN	0.74706	7.64e-69
cor22808	ZNF32-AS2	PNN	0.74649	1.1e-68
cor13785	CCDC14	PNN	0.745069	2.71e-68
cor13970	CLK2	PNN	0.743638	6.68e-68
cor3899	CPSF6	PNN	0.743353	7.99e-68
cor18909	MIR647	PNN	0.74089	3.71e-67
cor26947	RPL32P3	PNN	0.739753	7.51e-67
cor22461	MED8-AS1	PNN	0.737937	2.29e-66
cor6282	ZNF337	PNN	0.736291	6.26e-66
cor6106	ILF3	PNN	0.735233	1.19e-65
cor4939	SUPT7L	PNN	0.73	2.71e-64
cor3826	RSRC2	PNN	0.729367	3.93e-64
cor21713	LENG8-AS1	PNN	0.728946	5.04e-64
cor16912	ZNF700	PNN	0.728086	8.35e-64
cor5468	STX16	PNN	0.724249	7.75e-63
cor2383	ACIN1	PNN	0.72348	1.21e-62
cor15872	RNPC3	PNN	0.72338	1.28e-62
cor12414	JMJD7-PLA2G4B	PNN	0.72297	1.61e-62
cor5036	MSANTD2	PNN	0.721757	3.23e-62
cor1384	FAM76B	PNN	0.720589	6.26e-62
cor15349	TRIM52	PNN	0.719789	9.85e-62
cor12044	RSKR	PNN	0.719575	1.11e-61
cor10519	MRNIP	PNN	0.717868	2.9e-61
cor27867	PSMA3-AS1	PNN	0.71763	3.31e-61
cor18035	MSTO2P	PNN	0.717381	3.81e-61
cor20670	SNORD19C	PNN	0.716143	7.59e-61
cor1513	CROCCP3	PNN	0.715983	8.29e-61
cor18180	SPIN3	PNN	0.715675	9.84e-61
cor25294	LY6G5B	PNN	0.715395	1.15e-60
cor13851	ZNF169	PNN	0.713486	3.29e-60
cor31041	SLFNL1-AS1	PNN	0.713043	4.2e-60
cor15895	ZNF529	PNN	0.712566	5.45e-60
cor24679	LINC00106	PNN	0.711947	7.65e-60
cor28468	ERVK13-1	PNN	0.709811	2.44e-59
cor15805	EP400P1	PNN	0.709776	2.49e-59
cor11550	PCF11	PNN	0.709738	2.54e-59
cor28913	NBPF11	PNN	0.709166	3.46e-59
cor26046	TPTEP2	PNN	0.708882	4.03e-59
cor17383	ZNF26	PNN	0.708764	4.29e-59
cor249	ZNF207	PNN	0.708174	5.89e-59
cor28121	CEP95	PNN	0.70793	6.72e-59
cor10740	ZNF326	PNN	0.705656	2.26e-58
cor20070	MCM3AP-AS1	PNN	0.704532	4.1e-58
cor16554	MSL1	PNN	0.704483	4.21e-58
cor8363	POGZ	PNN	0.703553	6.88e-58
cor16390	ZNF793	PNN	0.702492	1.2e-57
cor13602	BBS1	PNN	0.701917	1.62e-57
cor9185	CPSF7	PNN	0.701005	2.61e-57
cor15761	L3MBTL1	PNN	0.700651	3.14e-57
cor27309	CHKB-CPT1B	PNN	0.699795	4.9e-57
cor11036	CCNL1	PNN	0.699105	7e-57
cor889	SUGP2	PNN	0.69728	1.79e-56
cor13308	ZNF621	PNN	0.69693	2.15e-56
cor7500	SLTM	PNN	0.696229	3.07e-56
cor5245	TRMT13	PNN	0.696106	3.27e-56
cor11791	ZMAT1	PNN	0.696034	3.39e-56
cor29939	ZNF559-ZNF177	PNN	0.695922	3.59e-56
cor1898	TNRC6A	PNN	0.695501	4.45e-56
cor3590	LUC7L3	PNN	0.695145	5.34e-56
cor4558	S100PBP	PNN	0.695131	5.37e-56
cor30135	KMT2B	PNN	0.694959	5.86e-56
cor4564	SFPQ	PNN	0.693444	1.26e-55
cor800	TARBP1	PNN	0.692657	1.88e-55
cor11395	SUN1	PNN	0.692312	2.24e-55
cor10511	ZNF333	PNN	0.691923	2.72e-55
cor16763	GARS1-DT	PNN	0.690264	6.23e-55
cor15517	WDR27	PNN	0.689844	7.68e-55
cor7154	REV1	PNN	0.689613	8.61e-55
cor26887	ZNF345	PNN	0.689081	1.12e-54
cor5230	RBBP6	PNN	0.686149	4.77e-54
cor360	MATR3	PNN	0.684416	1.11e-53
cor13575	STAG3L3	PNN	0.683757	1.53e-53
cor13371	AHSA2P	PNN	0.683455	1.77e-53
cor30596	HERC2P2	PNN	0.680575	7.11e-53
cor25261	PARGP1	PNN	0.680324	8.01e-53
cor14091	WDR73	PNN	0.679957	9.55e-53
cor4549	SRSF4	PNN	0.678933	1.56e-52
cor19598	DDX47	PNN	0.678635	1.79e-52
cor18234	MSH5	PNN	0.678481	1.93e-52
cor4679	PRPF3	PNN	0.678458	1.95e-52
cor14688	EMC3-AS1	PNN	0.677905	2.54e-52
cor9509	PAN3	PNN	0.677545	3.01e-52
cor4318	DNAH1	PNN	0.676282	5.47e-52
cor5150	LHX4	PNN	0.676234	5.59e-52
cor12624	OTUD3	PNN	0.676068	6.05e-52
cor18316	ZNRD1ASP	PNN	0.67417	1.47e-51
cor24341	LINC00894	PNN	0.673728	1.81e-51
cor23416	PRPS1P2	PNN	0.673501	2.01e-51
cor790	ZC3H11A	PNN	0.672809	2.78e-51
cor4139	CLK4	PNN	0.671961	4.12e-51
cor14174	ARIH2	PNN	0.67154	5.01e-51
cor3777	NAA40	PNN	0.671022	6.36e-51
cor17955	SNORD6	PNN	0.670817	6.99e-51
cor6655	ZMYM5	PNN	0.670095	9.75e-51
cor5899	SIN3B	PNN	0.669937	1.05e-50
cor22191	CCT6P1	PNN	0.669924	1.05e-50
cor7671	ZGRF1	PNN	0.669848	1.09e-50
cor21196	INE1	PNN	0.669564	1.24e-50
cor22719	GTF2IP23	PNN	0.669558	1.25e-50
cor11352	USP49	PNN	0.66879	1.77e-50
cor3879	DDX55	PNN	0.668435	2.09e-50
cor16865	ZNF782	PNN	0.668222	2.3e-50
cor3812	CAPRIN2	PNN	0.668212	2.31e-50
cor28592	LINC01355	PNN	0.667966	2.59e-50
cor334	CLK1	PNN	0.667457	3.26e-50
cor23574	CTAGE7P	PNN	0.666321	5.46e-50
cor11636	METTL3	PNN	0.666305	5.5e-50
cor18140	AGAP6	PNN	0.665456	8.08e-50
cor23948	ZNF37BP	PNN	0.665357	8.45e-50
cor7164	ANKRD36	PNN	0.665309	8.63e-50
cor7644	SENP7	PNN	0.665304	8.65e-50
cor8471	ZNF514	PNN	0.665194	9.09e-50
cor3937	PHC1	PNN	0.664593	1.19e-49
cor17475	CEP290	PNN	0.663759	1.73e-49
cor8368	GABPB2	PNN	0.663595	1.87e-49
cor20850	PPIAP53	PNN	0.663192	2.24e-49
cor1612	YTHDC1	PNN	0.663039	2.4e-49
cor17288	ZNF84	PNN	0.662377	3.22e-49
cor10824	TYW5	PNN	0.661328	5.14e-49
cor18686	CFAP44	PNN	0.661323	5.15e-49
cor8271	MTF2	PNN	0.660706	6.77e-49
cor12480	NPIPB3	PNN	0.660193	8.5e-49
cor17265	AKAP17A	PNN	0.659893	9.71e-49
cor29952	NBPF8	PNN	0.659326	1.25e-48
cor4229	NPHP3	PNN	0.659279	1.27e-48
cor5262	HNRNPA2B1	PNN	0.659228	1.3e-48
cor16901	ZNF418	PNN	0.658813	1.56e-48
cor6948	ARGLU1	PNN	0.658482	1.81e-48
cor7721	MAPK8IP3	PNN	0.657848	2.39e-48
cor20062	ACTG1P3	PNN	0.656539	4.24e-48
cor19679	TTLL3	PNN	0.656329	4.64e-48
cor4943	ATAD2B	PNN	0.655916	5.56e-48
cor9603	SLC25A27	PNN	0.655788	5.88e-48
cor3526	PIGL	PNN	0.655445	6.83e-48
cor16100	ZDHHC17	PNN	0.655149	7.76e-48
cor12223	SETD5	PNN	0.654813	8.98e-48
cor23279	FERP1	PNN	0.65428	1.13e-47
cor16586	ZNF567	PNN	0.653999	1.28e-47
cor13446	CHD2	PNN	0.653912	1.33e-47
cor19267	SNORD19	PNN	0.653266	1.75e-47
cor24112	GTF3C2-AS1	PNN	0.653218	1.79e-47
cor12135	ZNF558	PNN	0.652836	2.11e-47
cor1423	MLLT10	PNN	0.652523	2.41e-47
cor30223	CWC25	PNN	0.651752	3.36e-47
cor8867	LUC7L2	PNN	0.651645	3.52e-47
cor3027	AKAP8	PNN	0.651401	3.91e-47
cor12017	ZNF23	PNN	0.651025	4.59e-47
cor21974	SPAG5-AS1	PNN	0.650991	4.66e-47
cor6812	KATNBL1	PNN	0.65099	4.66e-47
cor4188	PPWD1	PNN	0.649076	1.05e-46
cor19904	DDX12P	PNN	0.648357	1.43e-46
cor18192	PBX2	PNN	0.648169	1.55e-46
cor30654	STAG3L2	PNN	0.648152	1.56e-46
cor30332	HERC2P7	PNN	0.64803	1.64e-46
cor23287	TERF1P7	PNN	0.647713	1.87e-46
cor10608	EIF4A1	PNN	0.647605	1.96e-46
cor10701	TSSK3	PNN	0.647273	2.26e-46
cor21554	AP4B1-AS1	PNN	0.646623	2.97e-46
cor23334	VIPR1-AS1	PNN	0.646452	3.19e-46
cor12301	ATXN2L	PNN	0.646441	3.2e-46
cor17159	ZNF841	PNN	0.646324	3.36e-46
cor12384	ANKRD49	PNN	0.645388	4.98e-46
cor497	ZCCHC8	PNN	0.645242	5.29e-46
cor42	RBM5	PNN	0.645218	5.35e-46
cor12124	ZNF83	PNN	0.645008	5.84e-46
cor7822	CSAD	PNN	0.644904	6.1e-46
cor6162	MAU2	PNN	0.644168	8.29e-46
cor12058	ZNF528	PNN	0.644008	8.86e-46
cor11745	ZNF202	PNN	0.643798	9.67e-46
cor30936	LINC00216	PNN	0.643619	1.04e-45
cor13217	GTPBP2	PNN	0.64349	1.1e-45
cor18658	HERC2P9	PNN	0.643486	1.1e-45
cor2532	DHX35	PNN	0.643324	1.18e-45
cor8763	RNF44	PNN	0.643303	1.19e-45
cor17283	ZNF335	PNN	0.642715	1.52e-45
cor2301	BRD1	PNN	0.642285	1.81e-45
cor453	RTEL1-TNFRSF6B	PNN	0.642142	1.92e-45
cor30119	NFYC-AS1	PNN	0.641998	2.04e-45
cor11640	ERICH6B	PNN	0.641791	2.22e-45
cor4488	ORC2	PNN	0.641534	2.47e-45
cor10832	CLHC1	PNN	0.641367	2.65e-45
cor19559	SEC14L1P1	PNN	0.641284	2.74e-45
cor9543	HNRNPDL	PNN	0.64097	3.12e-45
cor8352	PIP5K1A	PNN	0.640808	3.33e-45
cor2028	BTAF1	PNN	0.639257	6.29e-45
cor26081	RNF139-AS1	PNN	0.638918	7.23e-45
cor4114	BRD8	PNN	0.638766	7.69e-45
cor10718	MYSM1	PNN	0.638687	7.95e-45
cor3556	DDX5	PNN	0.638218	9.62e-45
cor17261	ZNF121	PNN	0.637938	1.08e-44
cor24006	CCT6P3	PNN	0.637725	1.18e-44
cor1297	ZNF638	PNN	0.635425	2.98e-44
cor29788	NBPF12	PNN	0.635132	3.36e-44
cor4087	PRPF4B	PNN	0.634806	3.83e-44
cor16753	ZNF471	PNN	0.634761	3.9e-44
cor20638	CCNL2	PNN	0.634615	4.14e-44
cor5758	KDM5C	PNN	0.6335	6.47e-44
cor26838	THAP9-AS1	PNN	0.633277	7.08e-44
cor5147	ZNF211	PNN	0.633145	7.46e-44
cor27437	STX16-NPEPL1	PNN	0.633114	7.55e-44
cor15783	PCGF3	PNN	0.633095	7.61e-44
cor13265	ZNF738	PNN	0.633049	7.75e-44
cor16794	ZNF140	PNN	0.632797	8.57e-44
cor7395	ZSCAN9	PNN	0.632242	1.07e-43
cor15843	DNAH14	PNN	0.632236	1.07e-43
cor27671	ZNF10	PNN	0.631518	1.43e-43
cor2063	HNRNPH3	PNN	0.630495	2.14e-43
cor1305	MARK3	PNN	0.630232	2.38e-43
cor24062	SLC25A25-AS1	PNN	0.629909	2.7e-43
cor2457	DIDO1	PNN	0.629459	3.23e-43
cor10964	STK36	PNN	0.629373	3.34e-43
cor1726	UIMC1	PNN	0.629323	3.4e-43
cor12176	SRRM2	PNN	0.629312	3.42e-43
cor5951	ZNF780B	PNN	0.627493	6.99e-43
cor8405	INTS3	PNN	0.626534	1.02e-42
cor11938	MBD6	PNN	0.626479	1.04e-42
cor2688	SUPT20H	PNN	0.625321	1.63e-42
cor19	RAD52	PNN	0.625201	1.71e-42
cor1578	XPO1	PNN	0.625177	1.72e-42
cor12856	ZNF160	PNN	0.625063	1.8e-42
cor796	UNKL	PNN	0.625054	1.81e-42
cor13450	CEP83	PNN	0.625049	1.81e-42
cor3679	NSD2	PNN	0.62503	1.83e-42
cor10523	MAML1	PNN	0.624933	1.9e-42
cor29819	MIR4453HG	PNN	0.62475	2.04e-42
cor23800	PAIP1P1	PNN	0.624715	2.06e-42
cor12550	DFFB	PNN	0.624557	2.19e-42
cor585	MED17	PNN	0.624418	2.32e-42
cor12969	ZBTB26	PNN	0.624053	2.67e-42
cor2829	CCP110	PNN	0.623385	3.45e-42
cor28530	CAPN10-DT	PNN	0.623249	3.64e-42
cor27731	KLRA1P	PNN	0.623199	3.71e-42
cor24467	TMEM147-AS1	PNN	0.622808	4.31e-42
cor17267	GOLGA6L9	PNN	0.622761	4.39e-42
cor4109	TENT4A	PNN	0.622286	5.27e-42
cor189	CRAMP1	PNN	0.622271	5.3e-42
cor2877	MYEF2	PNN	0.622068	5.73e-42
cor26950	NRBF2P6	PNN	0.621858	6.21e-42
cor16892	TRPV1	PNN	0.621838	6.26e-42
cor19177	SNORD94	PNN	0.621663	6.7e-42
cor12394	MAT2A	PNN	0.621533	7.04e-42
cor10630	ZNF75A	PNN	0.620783	9.38e-42
cor19720	PLEKHM1P1	PNN	0.620665	9.81e-42
cor627	SCML1	PNN	0.620412	1.08e-41
cor15599	RBM33	PNN	0.620225	1.16e-41
cor22575	DDX50P1	PNN	0.620061	1.24e-41
cor21450	RUSC1-AS1	PNN	0.619788	1.37e-41
cor29355	MIR4292	PNN	0.619559	1.5e-41
cor29971	NRBF2P5	PNN	0.619325	1.64e-41
cor26110	RAD51-AS1	PNN	0.619315	1.64e-41
cor16457	SRSF10	PNN	0.619209	1.71e-41
cor12453	ZBTB43	PNN	0.619077	1.8e-41
cor13017	ZNF274	PNN	0.618807	1.99e-41
cor9873	RASA2	PNN	0.618294	2.42e-41
cor16392	AGAP4	PNN	0.618156	2.55e-41
cor22971	MORF4L2-AS1	PNN	0.618078	2.63e-41
cor3718	SNX15	PNN	0.617939	2.77e-41
cor19887	SEPTIN7P2	PNN	0.617823	2.89e-41
cor13169	ZNF131	PNN	0.617815	2.9e-41
cor10721	FUBP1	PNN	0.617331	3.48e-41
cor58	ARHGAP33	PNN	0.617326	3.49e-41
cor15678	LRRC37B	PNN	0.617054	3.87e-41
cor7061	PAN2	PNN	0.616555	4.67e-41
cor1834	ZNF302	PNN	0.616308	5.12e-41
cor25262	RN7SL608P	PNN	0.616249	5.24e-41
cor25234	CDRT4	PNN	0.615913	5.94e-41
cor12449	ZNF354A	PNN	0.615525	6.87e-41
cor26967	MALAT1	PNN	0.614992	8.39e-41
cor6284	TAF4	PNN	0.614813	8.98e-41
cor26070	GABPB1-AS1	PNN	0.614709	9.33e-41
cor949	CDK13	PNN	0.613814	1.3e-40
cor11608	TSC1	PNN	0.613613	1.4e-40
cor265	ZNF200	PNN	0.612948	1.8e-40
cor13258	AGAP5	PNN	0.61257	2.07e-40
cor26279	SEMA6A-AS1	PNN	0.611998	2.56e-40
cor18174	BRD2	PNN	0.611914	2.64e-40
cor7077	AHI1	PNN	0.611673	2.89e-40
cor10558	SRSF2	PNN	0.611636	2.93e-40
cor22973	KLF3-AS1	PNN	0.611151	3.5e-40
cor9398	ANKAR	PNN	0.610995	3.71e-40
cor15171	MTA1	PNN	0.610969	3.75e-40
cor31062	CICP14	PNN	0.610963	3.75e-40
cor18288	DHX16	PNN	0.610784	4.01e-40
cor16888	ZFP62	PNN	0.610743	4.07e-40
cor5409	ZNF137P	PNN	0.610594	4.3e-40
cor12711	PRDM10	PNN	0.610257	4.87e-40
cor13470	BCLAF3	PNN	0.609685	6.01e-40
cor9049	INPP5E	PNN	0.609655	6.08e-40
cor24819	PITRM1-AS1	PNN	0.609391	6.7e-40
cor26069	N4BP2L2	PNN	0.609373	6.74e-40
cor22700	PHBP9	PNN	0.609043	7.61e-40
cor30792	ZNF8	PNN	0.608986	7.77e-40
cor7951	POLG	PNN	0.608831	8.22e-40
cor29746	ZNF224	PNN	0.608689	8.66e-40
cor4638	RLF	PNN	0.608641	8.82e-40
cor28605	TEN1-CDK3	PNN	0.608603	8.94e-40
cor9311	PRSS53	PNN	0.608452	9.45e-40
cor4033	B3GAT2	PNN	0.608195	1.04e-39
cor14726	ZNF594	PNN	0.607982	1.12e-39
cor22562	UBE2Q1-AS1	PNN	0.607865	1.17e-39
cor942	SEC61A2	PNN	0.60764	1.27e-39
cor16526	ZNF548	PNN	0.607543	1.32e-39
cor19007	MIR186	PNN	0.607507	1.33e-39
cor18	KRIT1	PNN	0.607187	1.5e-39
cor4936	ZNF410	PNN	0.607065	1.57e-39
cor4481	SRSF7	PNN	0.606819	1.71e-39
cor2166	TOP3B	PNN	0.606172	2.17e-39
cor1056	IFT80	PNN	0.606111	2.22e-39
cor11055	U2SURP	PNN	0.606084	2.24e-39
cor11508	TRMT10B	PNN	0.606051	2.27e-39
cor13053	SLFNL1	PNN	0.605504	2.76e-39
cor17402	ZNF587	PNN	0.605449	2.82e-39
cor22208	C2orf92	PNN	0.604948	3.38e-39
cor5826	ATG14	PNN	0.60483	3.52e-39
cor25513	EGFL8	PNN	0.604777	3.59e-39
cor22210	RAB11FIP1P1	PNN	0.604611	3.81e-39
cor29921	KCNQ1OT1	PNN	0.604395	4.12e-39
cor980	TRMT11	PNN	0.604359	4.18e-39
cor5897	HP1BP3	PNN	0.604333	4.22e-39
cor9495	ZNF776	PNN	0.604283	4.29e-39
cor5311	IFT81	PNN	0.603635	5.42e-39
cor30819	GGNBP2	PNN	0.603617	5.46e-39
cor687	FAM160A2	PNN	0.603393	5.91e-39
cor13378	IQCB1	PNN	0.602559	7.98e-39
cor9951	FAM122B	PNN	0.602381	8.5e-39
cor15687	NRBP2	PNN	0.602182	9.13e-39
cor5831	L3HYPDH	PNN	0.602091	9.43e-39
cor19642	CSNK1E	PNN	0.602044	9.59e-39
cor3818	CSRNP2	PNN	0.60204	9.61e-39
cor7248	SRSF1	PNN	0.601887	1.01e-38
cor24486	KDM4A-AS1	PNN	0.601848	1.03e-38
cor9215	LTO1	PNN	0.601639	1.11e-38
cor10016	SMG1	PNN	0.60159	1.13e-38
cor9496	ZNF256	PNN	0.601566	1.14e-38
cor15154	ZNF721	PNN	0.601456	1.18e-38
cor1322	SEC31B	PNN	0.601051	1.37e-38
cor1278	TUBE1	PNN	0.60055	1.63e-38
cor11560	KLHDC2	PNN	0.600516	1.65e-38
cor4242	SLC25A36	PNN	0.600229	1.83e-38
cor1277	ANO8	PNN	0.599717	2.2e-38
cor20718	TH2LCRR	PNN	0.599601	2.29e-38
cor13068	EXOSC10	PNN	0.59931	2.54e-38
cor4384	TTC31	PNN	0.599187	2.65e-38
cor14067	NFATC2IP	PNN	0.599165	2.67e-38
cor18901	SNORA66	PNN	0.599045	2.79e-38
cor26822	GLUD1P3	PNN	0.598547	3.32e-38
cor20691	SNORD63B	PNN	0.598364	3.55e-38
cor24906	KRR1P1	PNN	0.598323	3.6e-38
cor27553	EBLN2	PNN	0.598076	3.93e-38
cor21083	SH3BP5-AS1	PNN	0.598065	3.94e-38
cor9425	CENPJ	PNN	0.597764	4.38e-38
cor24133	SEMA3F-AS1	PNN	0.597252	5.25e-38
cor26726	CDK3	PNN	0.596718	6.33e-38
cor12205	SF1	PNN	0.59654	6.74e-38
cor14241	ZNF518A	PNN	0.596108	7.84e-38
cor18361	RANBP17	PNN	0.59587	8.52e-38
cor4724	RSRP1	PNN	0.595818	8.68e-38
cor18239	ABHD16A	PNN	0.595629	9.27e-38
cor23799	YEATS2-AS1	PNN	0.595608	9.34e-38
cor5618	FAM193A	PNN	0.595269	1.05e-37
cor19265	SNORD69	PNN	0.595255	1.06e-37
cor1773	ANKRD10	PNN	0.595181	1.08e-37
cor7263	TRA2B	PNN	0.595151	1.1e-37
cor1757	CNOT3	PNN	0.594805	1.24e-37
cor21919	TP73-AS1	PNN	0.594364	1.44e-37
cor8884	ZNF182	PNN	0.593616	1.87e-37
cor3751	CEP164	PNN	0.593142	2.2e-37
cor21298	PPP1R26-AS1	PNN	0.592752	2.52e-37
cor11678	CEP295	PNN	0.592667	2.6e-37
cor16809	PPP1R26	PNN	0.592169	3.09e-37
cor14168	NR2C2	PNN	0.591714	3.61e-37
cor29445	STRADA	PNN	0.591687	3.64e-37
cor29145	SH3GL1P2	PNN	0.591602	3.75e-37
cor19758	SCART1	PNN	0.591429	3.98e-37
cor93	TSPOAP1	PNN	0.59118	4.34e-37
cor2361	SRSF5	PNN	0.591067	4.51e-37
cor13146	TEFM	PNN	0.591061	4.52e-37
cor1831	FUS	PNN	0.591034	4.56e-37
cor5453	SRSF6	PNN	0.591016	4.59e-37
cor6918	TUT4	PNN	0.59099	4.63e-37
cor6742	ZNF767P	PNN	0.590974	4.66e-37
cor16821	ZNF605	PNN	0.590845	4.87e-37
cor23775	LINC01237	PNN	0.590786	4.97e-37
cor17274	NOL8	PNN	0.590573	5.35e-37
cor1447	THOC1	PNN	0.589289	8.31e-37
cor6333	ZNF236	PNN	0.589255	8.4e-37
cor812	CCAR1	PNN	0.589138	8.75e-37
cor17312	ZNF248	PNN	0.588753	9.97e-37
cor13607	ANKRD36C	PNN	0.588584	1.06e-36
cor25869	PLA2G4B	PNN	0.588218	1.2e-36
cor8917	RBMX	PNN	0.588148	1.23e-36
cor5893	FBXL12	PNN	0.588105	1.24e-36
cor5656	CCDC93	PNN	0.587442	1.56e-36
cor1561	CCNT2	PNN	0.587318	1.63e-36
cor9928	SCAF4	PNN	0.587162	1.71e-36
cor17476	SSBP3-AS1	PNN	0.587069	1.77e-36
cor3803	PRPF40B	PNN	0.587056	1.78e-36
cor10037	GATAD1	PNN	0.587004	1.81e-36
cor1988	GPATCH2	PNN	0.586787	1.95e-36
cor12684	PWWP2A	PNN	0.586615	2.06e-36
cor17165	CDC42SE1	PNN	0.586614	2.07e-36
cor11080	SPDYA	PNN	0.586082	2.47e-36
cor26133	EXTL3-AS1	PNN	0.586075	2.48e-36
cor24221	DUSP8P5	PNN	0.585925	2.61e-36
cor15757	SDHAP1	PNN	0.585852	2.67e-36
cor26159	UBAP1L	PNN	0.585783	2.74e-36
cor4353	DNAJC27	PNN	0.584586	4.1e-36
cor3650	ELF2	PNN	0.584513	4.2e-36
cor5884	TAS2R5	PNN	0.584472	4.26e-36
cor2379	PPP4R3A	PNN	0.584331	4.46e-36
cor22222	CCDC183-AS1	PNN	0.584212	4.64e-36
cor27620	TAS2R20	PNN	0.584132	4.77e-36
cor17222	ZNF44	PNN	0.583936	5.1e-36
cor9653	SREK1	PNN	0.583773	5.38e-36
cor16321	PMS2CL	PNN	0.582973	7.04e-36
cor10928	DCST1	PNN	0.582638	7.87e-36
cor16139	TMEM262	PNN	0.582498	8.25e-36
cor28252	UBE2Q2P2	PNN	0.582487	8.28e-36
cor29385	MIR3685	PNN	0.581697	1.08e-35
cor18145	AGAP9	PNN	0.581461	1.17e-35
cor13657	CEP135	PNN	0.581398	1.19e-35
cor8346	SETDB1	PNN	0.581285	1.24e-35
cor11129	UVSSA	PNN	0.580994	1.36e-35
cor24244	SNORA71B	PNN	0.580946	1.38e-35
cor21367	NCBP2-AS1	PNN	0.580889	1.41e-35
cor11853	ZNF606	PNN	0.58085	1.43e-35
cor5842	WDR60	PNN	0.580286	1.72e-35
cor19596	GTF2H4	PNN	0.580123	1.82e-35
cor6656	USPL1	PNN	0.579755	2.05e-35
cor29980	PKD1P6-NPIPP1	PNN	0.578805	2.81e-35
cor16271	SECISBP2	PNN	0.577976	3.69e-35
cor24507	ZBED5	PNN	0.577848	3.85e-35
cor13750	GOLGA8A	PNN	0.577536	4.27e-35
cor11100	ZMYM6	PNN	0.577517	4.29e-35
cor5079	NR2C1	PNN	0.577339	4.55e-35
cor4272	CBLB	PNN	0.577285	4.63e-35
cor287	MBTD1	PNN	0.57728	4.64e-35
cor3896	NUP107	PNN	0.577094	4.93e-35
cor12661	SPDYE5	PNN	0.57682	5.4e-35
cor13764	ZNF519	PNN	0.576519	5.96e-35
cor27977	PPT2-EGFL8	PNN	0.576098	6.83e-35
cor10547	ZNF382	PNN	0.575832	7.46e-35
cor17332	ZNF251	PNN	0.575642	7.93e-35
cor11077	ZNF513	PNN	0.57564	7.94e-35
cor19333	CEP43	PNN	0.575603	8.03e-35
cor27975	RTEL1	PNN	0.575292	8.89e-35
cor26094	NEAT1	PNN	0.575281	8.92e-35
cor6380	ZNF141	PNN	0.575158	9.29e-35
cor5451	PLCG1	PNN	0.575069	9.56e-35
cor323	MAP4K5	PNN	0.57503	9.68e-35
cor22374	KANSL1L-AS1	PNN	0.574982	9.83e-35
cor276	CLCN6	PNN	0.57495	9.94e-35
cor17263	VPS13A	PNN	0.574934	9.99e-35
cor25227	PSMD6-AS2	PNN	0.574758	1.06e-34
cor22509	PRDX3P1	PNN	0.57442	1.18e-34
cor12668	HNRNPA3	PNN	0.574335	1.21e-34
cor14815	EHMT1	PNN	0.574257	1.24e-34
cor1537	ZNF506	PNN	0.574035	1.34e-34
cor30809	MYO19	PNN	0.573529	1.58e-34
cor6532	PTCD3	PNN	0.57352	1.58e-34
cor4334	KANSL3	PNN	0.573418	1.63e-34
cor759	ZNF280C	PNN	0.573215	1.74e-34
cor2867	DMXL2	PNN	0.57321	1.75e-34
cor14539	DNHD1	PNN	0.573143	1.79e-34
cor18977	MIR570	PNN	0.573117	1.8e-34
cor41	NDUFAF7	PNN	0.573074	1.83e-34
cor20645	TIAF1	PNN	0.572985	1.88e-34
cor26057	UBE2V1	PNN	0.572428	2.25e-34
cor9212	LSM14B	PNN	0.572354	2.31e-34
cor620	TPR	PNN	0.572296	2.35e-34
cor21016	LINC00539	PNN	0.572201	2.42e-34
cor25577	LINC00893	PNN	0.571957	2.62e-34
cor7927	MAN2C1	PNN	0.57165	2.89e-34
cor18133	RUFY2	PNN	0.571638	2.9e-34
cor26085	SAP30L-AS1	PNN	0.571265	3.27e-34
cor31027	N4BP2L2-IT2	PNN	0.57112	3.43e-34
cor8193	ERVK3-1	PNN	0.571062	3.49e-34
cor840	ZNF112	PNN	0.570712	3.91e-34
cor1095	PHRF1	PNN	0.570187	4.63e-34
cor19683	ZNF891	PNN	0.570148	4.68e-34
cor16090	POFUT2	PNN	0.570011	4.89e-34
cor6444	PPFIA1	PNN	0.569989	4.93e-34
cor7313	RALGPS1	PNN	0.569679	5.44e-34
cor12380	TPTE2P5	PNN	0.569252	6.24e-34
cor11072	RYK	PNN	0.569153	6.44e-34
cor15581	TCTE3	PNN	0.569099	6.55e-34
cor16894	PDXDC2P-NPIPB14P	PNN	0.568989	6.78e-34
cor14833	ZNF746	PNN	0.568785	7.24e-34
cor857	U2AF2	PNN	0.568714	7.4e-34
cor21461	DHDDS-AS1	PNN	0.568502	7.92e-34
cor15848	NPIPB4	PNN	0.568285	8.49e-34
cor28718	HNRNPA1P16	PNN	0.568189	8.75e-34
cor11852	PLEKHA7	PNN	0.568125	8.93e-34
cor10412	RALGDS	PNN	0.568121	8.94e-34
cor420	ZNF839	PNN	0.567914	9.55e-34
cor3306	ZNF862	PNN	0.567903	9.58e-34
cor512	RNF19A	PNN	0.567882	9.65e-34
cor2318	VCPKMT	PNN	0.567822	9.83e-34
cor29596	SH3GL1P1	PNN	0.567607	1.05e-33
cor15379	RBM12B	PNN	0.567604	1.05e-33
cor8094	CCDC40	PNN	0.567578	1.06e-33
cor29883	PTOV1-AS2	PNN	0.5675	1.09e-33
cor21971	SOCS5P4	PNN	0.567491	1.09e-33
cor104	ZNF195	PNN	0.567387	1.13e-33
cor23514	LINC00342	PNN	0.567126	1.23e-33
cor4435	KDM3A	PNN	0.567072	1.25e-33
cor19635	LTB4R2	PNN	0.567049	1.26e-33
cor21748	CACTIN-AS1	PNN	0.566623	1.44e-33
cor17350	DDX42	PNN	0.566612	1.44e-33
cor30571	FRG1HP	PNN	0.565906	1.8e-33
cor6174	PHF10	PNN	0.565657	1.95e-33
cor9	NFYA	PNN	0.565333	2.16e-33
cor20909	SNHG14	PNN	0.565177	2.27e-33
cor974	ATXN3	PNN	0.564991	2.41e-33
cor13938	CYCSP34	PNN	0.564965	2.43e-33
cor25504	RPL36AP43	PNN	0.56475	2.6e-33
cor15865	SETD4	PNN	0.56466	2.67e-33
cor3895	MDM1	PNN	0.564385	2.91e-33
cor29049	SUZ12P1	PNN	0.56437	2.93e-33
cor17083	ZNF786	PNN	0.564299	2.99e-33
cor18340	GABBR1	PNN	0.564128	3.16e-33
cor5273	POLM	PNN	0.564121	3.16e-33
cor10643	NXF1	PNN	0.564051	3.23e-33
cor10926	LENEP	PNN	0.563716	3.59e-33
cor13957	CRLF3	PNN	0.56369	3.62e-33
cor17836	SNORD46	PNN	0.563688	3.62e-33
cor18697	THUMPD3-AS1	PNN	0.563381	3.99e-33
cor16949	ANKRD36B	PNN	0.563205	4.21e-33
cor3587	ALOX12	PNN	0.563185	4.24e-33
cor3376	KDM4C	PNN	0.563123	4.32e-33
cor11540	INPPL1	PNN	0.562782	4.81e-33
cor4784	USP35	PNN	0.562771	4.83e-33
cor10128	PTPDC1	PNN	0.562612	5.07e-33
cor24687	MIR600HG	PNN	0.562538	5.19e-33
cor15957	ZNF17	PNN	0.562508	5.24e-33
cor23986	FAM133B	PNN	0.562264	5.65e-33
cor16941	ZFP28	PNN	0.56208	5.99e-33
cor10101	RAB28	PNN	0.562073	6e-33
cor13145	MTBP	PNN	0.56205	6.04e-33
cor19513	DNAJC9	PNN	0.561855	6.42e-33
cor15174	ZNF320	PNN	0.56182	6.49e-33
cor17578	C1orf174	PNN	0.561797	6.54e-33
cor19792	HAUS3	PNN	0.561523	7.12e-33
cor17186	PHF2	PNN	0.561381	7.44e-33
cor8149	PRDM15	PNN	0.561215	7.83e-33
cor10001	BRPF1	PNN	0.561204	7.86e-33
cor376	RUFY3	PNN	0.56112	8.07e-33
cor21507	LINC01772	PNN	0.560876	8.71e-33
cor9367	SCLT1	PNN	0.560494	9.8e-33
cor3742	CHORDC1	PNN	0.56049	9.81e-33
cor11807	ZNF143	PNN	0.560484	9.83e-33
cor24854	LINC01409	PNN	0.560461	9.9e-33
cor8631	FIP1L1	PNN	0.560432	9.99e-33
cor903	PMS1	PNN	0.560421	1e-32
cor15619	FAM227A	PNN	0.560345	1.03e-32
cor16847	MAN2A2	PNN	0.560229	1.06e-32
cor30144	LINC01145	PNN	0.559769	1.23e-32
cor2562	POLI	PNN	0.559602	1.29e-32
cor20580	GAS8-AS1	PNN	0.559207	1.46e-32
cor5693	NAPB	PNN	0.559206	1.46e-32
cor833	SFSWAP	PNN	0.559197	1.46e-32
cor7349	GOLGA1	PNN	0.559098	1.51e-32
cor6914	AGO4	PNN	0.558604	1.76e-32
cor14578	PCBP1-AS1	PNN	0.558504	1.81e-32
cor1113	ZXDC	PNN	0.558359	1.89e-32
cor14010	SCAND2P	PNN	0.558134	2.03e-32
cor23107	SNORD62B	PNN	0.557875	2.2e-32
cor3285	RBM28	PNN	0.557823	2.23e-32
cor14252	ARL6IP6	PNN	0.557649	2.36e-32
cor29464	MIR3176	PNN	0.557385	2.55e-32
cor1196	CHFR	PNN	0.557263	2.65e-32
cor835	MON2	PNN	0.557081	2.8e-32
cor30197	LINC00653	PNN	0.556794	3.06e-32
cor28698	MMP25-AS1	PNN	0.55676	3.09e-32
cor1806	ESF1	PNN	0.556362	3.49e-32
cor17445	BAZ1A	PNN	0.556227	3.64e-32
cor14520	LINC00174	PNN	0.556074	3.82e-32
cor20806	CCDC18-AS1	PNN	0.555832	4.11e-32
cor11962	GOLGA2	PNN	0.555664	4.32e-32
cor15981	ZNF75D	PNN	0.555569	4.45e-32
cor5168	PILRB	PNN	0.555551	4.48e-32
cor17519	LRIG2	PNN	0.555495	4.55e-32
cor1607	ZNF586	PNN	0.555334	4.78e-32
cor30950	LINC01126	PNN	0.555074	5.18e-32
cor8632	SLC26A1	PNN	0.554707	5.79e-32
cor11071	TOPBP1	PNN	0.554662	5.86e-32
cor1876	PDCD7	PNN	0.55466	5.87e-32
cor7900	ZSCAN29	PNN	0.554394	6.36e-32
cor7306	ODF2	PNN	0.554248	6.65e-32
cor5249	CCDC18	PNN	0.553876	7.45e-32
cor11991	ZNF91	PNN	0.552993	9.73e-32
cor11015	CCDC191	PNN	0.552892	1e-31
cor960	SMARCD1	PNN	0.552106	1.27e-31
cor9844	RBM45	PNN	0.551992	1.32e-31
cor26079	MALINC1	PNN	0.55181	1.39e-31
cor25438	RPL23AP64	PNN	0.551739	1.42e-31
cor3555	UTP6	PNN	0.551016	1.76e-31
cor8014	ZSCAN32	PNN	0.55081	1.88e-31
cor8412	TTC13	PNN	0.550739	1.92e-31
cor8886	KRBOX4	PNN	0.550689	1.95e-31
cor20045	SLC25A5P1	PNN	0.550496	2.06e-31
cor12375	ZBTB49	PNN	0.550056	2.35e-31
cor1383	LRCH4	PNN	0.549933	2.44e-31
cor3458	ANKRD26	PNN	0.549932	2.44e-31
cor20624	TIGD1	PNN	0.549765	2.56e-31
cor16756	ZNF493	PNN	0.549683	2.63e-31
cor13759	PHYKPL	PNN	0.549574	2.72e-31
cor9434	TIAL1	PNN	0.549183	3.05e-31
cor6434	ANKHD1	PNN	0.548689	3.54e-31
cor17909	SNORA5C	PNN	0.548667	3.56e-31
cor16281	DNAH17	PNN	0.548606	3.62e-31
cor17202	EME2	PNN	0.548309	3.96e-31
cor5039	ARR3	PNN	0.548293	3.98e-31
cor15146	PRKCZ-AS1	PNN	0.548293	3.98e-31
cor11324	TRA2A	PNN	0.548206	4.08e-31
cor7426	ATAT1	PNN	0.548003	4.34e-31
cor18321	TBC1D8	PNN	0.54783	4.56e-31
cor6520	ENOSF1	PNN	0.547584	4.91e-31
cor26197	FAM13A-AS1	PNN	0.547322	5.31e-31
cor7527	ZNF280D	PNN	0.54731	5.33e-31
cor3091	TYK2	PNN	0.547101	5.67e-31
cor14195	ZNF491	PNN	0.547055	5.74e-31
cor7041	AVIL	PNN	0.546884	6.04e-31
cor4627	C1orf109	PNN	0.546795	6.2e-31
cor11014	SPICE1	PNN	0.546784	6.22e-31
cor5762	AGO3	PNN	0.546693	6.39e-31
cor403	MRE11	PNN	0.546625	6.52e-31
cor5055	MTRF1	PNN	0.54653	6.71e-31
cor11905	PATL1	PNN	0.546482	6.81e-31
cor7815	SMARCC2	PNN	0.546386	7e-31
cor17538	DENND4B	PNN	0.546303	7.17e-31
cor320	KDM5D	PNN	0.546147	7.51e-31
cor10252	DONSON	PNN	0.545988	7.87e-31
cor14344	TIMM23B-AGAP6	PNN	0.545872	8.15e-31
cor28749	ZNF234	PNN	0.545836	8.23e-31
cor8394	UBAP2L	PNN	0.545624	8.77e-31
cor2584	ALG13	PNN	0.545071	1.03e-30
cor8827	RBAK	PNN	0.544963	1.06e-30
cor23325	DFFBP1	PNN	0.544935	1.07e-30
cor26921	ZNF550	PNN	0.544934	1.07e-30
cor21750	ZNF451-AS1	PNN	0.544815	1.11e-30
cor9452	SMPD4BP	PNN	0.54474	1.14e-30
cor7817	KANSL2	PNN	0.544696	1.15e-30
cor18072	PCMTD2	PNN	0.544634	1.17e-30
cor20872	AFG3L1P	PNN	0.544549	1.2e-30
cor16508	FAM221A	PNN	0.544349	1.28e-30
cor4566	GON4L	PNN	0.544096	1.37e-30
cor7674	HNRNPD	PNN	0.544041	1.4e-30
cor3727	KMT5B	PNN	0.544019	1.4e-30
cor11169	INTU	PNN	0.543897	1.46e-30
cor541	MRI1	PNN	0.543721	1.53e-30
cor11863	CATSPER2	PNN	0.543553	1.61e-30
cor15934	CCDC84	PNN	0.543348	1.71e-30
cor6122	PARP2	PNN	0.543249	1.76e-30
cor21109	IMPDH1P8	PNN	0.5431	1.84e-30
cor7094	CCDC142	PNN	0.542993	1.9e-30
cor17290	ZNF667	PNN	0.542971	1.91e-30
cor5609	UPF3B	PNN	0.542676	2.08e-30
cor11200	CEP44	PNN	0.542646	2.1e-30
cor7216	NUP42	PNN	0.542452	2.22e-30
cor4941	DNMT3A	PNN	0.542426	2.24e-30
cor1724	PGS1	PNN	0.542344	2.29e-30
cor7838	SETD1B	PNN	0.542092	2.47e-30
cor27599	SNHG1	PNN	0.541815	2.67e-30
cor12065	PROSER3	PNN	0.5417	2.77e-30
cor11793	TRIM66	PNN	0.54167	2.79e-30
cor21641	CYP2D8P	PNN	0.541378	3.04e-30
cor30061	NBPF19	PNN	0.541246	3.16e-30
cor4364	GTF3C2	PNN	0.541125	3.27e-30
cor13656	THAP6	PNN	0.541114	3.28e-30
cor5813	NSRP1	PNN	0.541096	3.3e-30
cor565	SPDL1	PNN	0.54099	3.4e-30
cor8490	RABL2A	PNN	0.540896	3.49e-30
cor16613	UBE2Q2P1	PNN	0.540665	3.73e-30
cor30196	LINC02604	PNN	0.540494	3.92e-30
cor18736	SNORD101	PNN	0.540258	4.2e-30
cor9138	CELF1	PNN	0.540201	4.27e-30
cor5737	HNRNPR	PNN	0.539685	4.96e-30
cor8494	ZC3H8	PNN	0.539426	5.34e-30
cor1956	RNF31	PNN	0.539368	5.43e-30
cor19093	MIR559	PNN	0.539306	5.53e-30
cor15987	CCDC30	PNN	0.539255	5.61e-30
cor7450	NUMA1	PNN	0.539063	5.93e-30
cor14722	ZBTB12BP	PNN	0.539036	5.98e-30
cor12896	KCNMB3	PNN	0.538705	6.58e-30
cor13515	RBM4	PNN	0.538665	6.66e-30
cor16767	POM121	PNN	0.538657	6.67e-30
cor5665	THOC2	PNN	0.538623	6.74e-30
cor11294	LEAP2	PNN	0.538562	6.86e-30
cor15399	TTC32	PNN	0.538291	7.41e-30
cor21698	PLCG1-AS1	PNN	0.538178	7.66e-30
cor7097	USP15	PNN	0.538087	7.86e-30
cor9949	FAM122C	PNN	0.538074	7.89e-30
cor6452	NPHP4	PNN	0.538057	7.93e-30
cor10093	WDR19	PNN	0.537903	8.28e-30
cor27419	SUGT1P4-STRA6LP	PNN	0.537632	8.96e-30
cor17889	SNORA71C	PNN	0.537391	9.6e-30
cor2173	LRP5L	PNN	0.537346	9.72e-30
cor10462	CHTOP	PNN	0.537269	9.94e-30
cor3675	FBXW7	PNN	0.537141	1.03e-29
cor11998	ENGASE	PNN	0.537074	1.05e-29
cor11469	HNRNPK	PNN	0.537	1.07e-29
cor19329	C1orf220	PNN	0.536663	1.18e-29
cor11993	RNF214	PNN	0.536399	1.27e-29
cor29910	NBPF9	PNN	0.536363	1.29e-29
cor28917	RN7SL381P	PNN	0.536175	1.36e-29
cor10614	WDR90	PNN	0.536154	1.37e-29
cor26326	RBM14-RBM4	PNN	0.53599	1.43e-29
cor4767	DDX59	PNN	0.535965	1.44e-29
cor20515	SNORD100	PNN	0.535908	1.47e-29
cor11027	ATXN7	PNN	0.535673	1.57e-29
cor1304	ZNF37A	PNN	0.535494	1.65e-29
cor11172	MFSD8	PNN	0.535243	1.77e-29
cor20790	LINC01422	PNN	0.535234	1.78e-29
cor21458	LINC00115	PNN	0.534654	2.1e-29
cor15909	GSAP	PNN	0.534549	2.16e-29
cor17062	SYNGAP1	PNN	0.534128	2.43e-29
cor3130	TNPO2	PNN	0.534115	2.44e-29
cor10484	NBEAL2	PNN	0.534082	2.46e-29
cor11568	NOXRED1	PNN	0.534024	2.51e-29
cor27793	LSM14A	PNN	0.533848	2.63e-29
cor2202	SLC16A8	PNN	0.533767	2.7e-29
cor8619	CCDC39	PNN	0.533572	2.85e-29
cor2437	ADNP	PNN	0.533405	2.99e-29
cor19275	SNORA26	PNN	0.533187	3.18e-29
cor7794	TCHP	PNN	0.533085	3.27e-29
cor1042	GRIPAP1	PNN	0.532946	3.4e-29
cor20395	HNRNPH1P1	PNN	0.532886	3.46e-29
cor749	USP36	PNN	0.532782	3.56e-29
cor12366	ZBTB5	PNN	0.53276	3.58e-29
cor10087	UBN2	PNN	0.532647	3.7e-29
cor16399	C15orf62	PNN	0.532441	3.92e-29
cor138	AGK	PNN	0.532133	4.28e-29
cor8860	NOM1	PNN	0.531999	4.44e-29
cor7788	TDG	PNN	0.531778	4.73e-29
cor8143	BRD4	PNN	0.531539	5.05e-29
cor17484	LDB1	PNN	0.531512	5.09e-29
cor16897	ZNF431	PNN	0.531488	5.13e-29
cor22188	LINC01004	PNN	0.531317	5.38e-29
cor19253	SNORD89	PNN	0.531113	5.7e-29
cor25967	FLNB-AS1	PNN	0.53094	5.98e-29
cor23188	MRPS9-AS1	PNN	0.530386	6.99e-29
cor4069	TBP	PNN	0.530359	7.04e-29
cor5231	ZC3H7A	PNN	0.530275	7.21e-29
cor11467	KIF27	PNN	0.530196	7.37e-29
cor19022	MIR590	PNN	0.529972	7.84e-29
cor24093	HNRNPUL2-BSCL2	PNN	0.52975	8.35e-29
cor16076	ZSCAN30	PNN	0.529728	8.4e-29
cor17416	MAFK	PNN	0.529544	8.84e-29
cor15513	KNTC1	PNN	0.529519	8.9e-29
cor5084	MTERF2	PNN	0.529345	9.34e-29
cor5939	PTPN12	PNN	0.529203	9.72e-29
cor53	RBM6	PNN	0.529046	1.02e-28
cor2209	CYP2D6	PNN	0.529042	1.02e-28
cor25667	INHCAP	PNN	0.52844	1.2e-28
cor7398	CMTR1	PNN	0.528425	1.21e-28
cor3190	DNAJC2	PNN	0.528396	1.22e-28
cor10354	ZNF235	PNN	0.528321	1.24e-28
cor1849	ZBTB25	PNN	0.528205	1.28e-28
cor4084	SENP6	PNN	0.528031	1.35e-28
cor1733	SH3BP2	PNN	0.528001	1.36e-28
cor25599	RN7SL566P	PNN	0.527834	1.42e-28
cor1761	KHSRP	PNN	0.527667	1.49e-28
cor30014	HNRNPA3P9	PNN	0.527599	1.52e-28
cor8891	TAF1	PNN	0.527593	1.52e-28
cor3475	TASOR2	PNN	0.52745	1.58e-28
cor30873	GOLGA6L10	PNN	0.527446	1.59e-28
cor572	INPP4A	PNN	0.527233	1.68e-28
cor11345	ZNF12	PNN	0.527181	1.71e-28
cor16028	GPATCH8	PNN	0.526969	1.81e-28
cor5960	TUBGCP6	PNN	0.526824	1.88e-28
cor17508	ZNF830	PNN	0.526767	1.91e-28
cor5963	DGCR8	PNN	0.526742	1.93e-28
cor6570	UNK	PNN	0.526709	1.94e-28
cor2983	DOT1L	PNN	0.526596	2.01e-28
cor3934	C2CD5	PNN	0.526582	2.01e-28
cor26712	LRRC37BP1	PNN	0.526281	2.19e-28
cor7622	CARF	PNN	0.526179	2.25e-28
cor1702	TXLNG	PNN	0.526075	2.32e-28
cor24709	EDRF1-AS1	PNN	0.525896	2.43e-28
cor5144	ZNF549	PNN	0.525775	2.52e-28
cor21219	SNORA71A	PNN	0.525731	2.55e-28
cor25377	RPL7AP10	PNN	0.525519	2.7e-28
cor4977	WDR11	PNN	0.524945	3.16e-28
cor4979	KCNIP2	PNN	0.524829	3.27e-28
cor17884	SNORA55	PNN	0.524773	3.32e-28
cor24488	LINC01376	PNN	0.524604	3.47e-28
cor16805	ZNF124	PNN	0.524466	3.61e-28
cor7337	TEX10	PNN	0.524375	3.7e-28
cor9383	QTRT2	PNN	0.524373	3.7e-28
cor37	ALS2	PNN	0.524367	3.71e-28
cor30170	STAG3L5P-PVRIG2P-PILRB	PNN	0.524335	3.74e-28
cor5363	IKZF4	PNN	0.524154	3.93e-28
cor22351	VDAC1P8	PNN	0.52404	4.05e-28
cor15258	JRKL	PNN	0.523883	4.23e-28
cor15128	TMEM198B	PNN	0.523723	4.42e-28
cor2309	SDR39U1	PNN	0.523634	4.53e-28
cor6875	FBH1	PNN	0.523478	4.73e-28
cor4877	CNTRL	PNN	0.523401	4.83e-28
cor17676	MIR331	PNN	0.523157	5.16e-28
cor7960	ZNF710	PNN	0.523113	5.23e-28
cor614	YTHDC2	PNN	0.52309	5.26e-28
cor5833	ZBTB1	PNN	0.522929	5.5e-28
cor21228	RANP4	PNN	0.522303	6.52e-28
cor22817	FTX	PNN	0.521842	7.39e-28
cor13173	HINFP	PNN	0.521753	7.57e-28
cor8673	MARCHF6	PNN	0.521534	8.04e-28
cor13394	ZNF449	PNN	0.521305	8.56e-28
cor8849	GIGYF1	PNN	0.521281	8.61e-28
cor17067	ZNF720	PNN	0.521276	8.62e-28
cor14473	SAMD4B	PNN	0.5212	8.8e-28
cor2554	CEP192	PNN	0.520821	9.76e-28
cor11262	PRIMPOL	PNN	0.520696	1.01e-27
cor989	STAG3	PNN	0.520632	1.03e-27
cor5818	ZNF384	PNN	0.520178	1.16e-27
cor1258	NCBP3	PNN	0.520009	1.22e-27
cor17366	ZKSCAN8	PNN	0.519962	1.23e-27
cor5535	AARS2	PNN	0.519945	1.24e-27
cor16232	TET3	PNN	0.519748	1.3e-27
cor10973	CWC22	PNN	0.519519	1.39e-27
cor14835	DLSTP1	PNN	0.519517	1.39e-27
cor27712	POLG2	PNN	0.519367	1.45e-27
cor12691	FAM161A	PNN	0.51933	1.46e-27
cor9915	WHAMM	PNN	0.519232	1.5e-27
cor20453	SNORA11F	PNN	0.519092	1.56e-27
cor2880	CSPP1	PNN	0.519078	1.56e-27
cor18150	BMS1P1	PNN	0.518965	1.61e-27
cor22363	CALM2P2	PNN	0.518956	1.62e-27
cor23366	SLC16A6P1	PNN	0.518893	1.64e-27
cor16284	FANCM	PNN	0.518753	1.71e-27
cor8376	TAF1A	PNN	0.518749	1.71e-27
cor10117	ANKRD61	PNN	0.518607	1.78e-27
cor6614	ARHGEF11	PNN	0.518563	1.8e-27
cor8077	ESCO1	PNN	0.518467	1.84e-27
cor6056	INO80	PNN	0.518453	1.85e-27
cor22889	MFSD13B	PNN	0.518374	1.89e-27
cor6472	CLUHP3	PNN	0.517913	2.14e-27
cor22096	PABPC4-AS1	PNN	0.517834	2.19e-27
cor7561	THUMPD2	PNN	0.517769	2.22e-27
cor4126	APBB3	PNN	0.517681	2.28e-27
cor143	FARP2	PNN	0.51768	2.28e-27
cor3384	FUBP3	PNN	0.517537	2.37e-27
cor8992	HAUS6	PNN	0.517235	2.57e-27
cor10536	DVL3	PNN	0.517234	2.57e-27
cor16749	ZNF107	PNN	0.517147	2.63e-27
cor1254	EED	PNN	0.517112	2.65e-27
cor17137	SSPOP	PNN	0.516975	2.75e-27
cor5626	GGA3	PNN	0.516884	2.82e-27
cor22853	LINC01001	PNN	0.516777	2.9e-27
cor13732	FAM131A	PNN	0.51675	2.92e-27
cor5485	FASTKD3	PNN	0.516576	3.06e-27
cor17249	ZNF823	PNN	0.516565	3.07e-27
cor19344	ZNF254	PNN	0.516502	3.12e-27
cor28628	SMG1P7	PNN	0.516332	3.27e-27
cor11562	NEMF	PNN	0.516175	3.41e-27
cor3521	RPS6KB1	PNN	0.515911	3.66e-27
cor30927	RBM12B-AS1	PNN	0.515866	3.7e-27
cor5357	CDK2	PNN	0.515864	3.7e-27
cor31070	EBLN3P	PNN	0.515791	3.78e-27
cor16383	LINC00265	PNN	0.515734	3.83e-27
cor29424	BAHCC1	PNN	0.515553	4.02e-27
cor10811	WDR26	PNN	0.51547	4.11e-27
cor9018	MRRF	PNN	0.515339	4.26e-27
cor14396	FAM219B	PNN	0.515329	4.27e-27
cor14255	MAMDC4	PNN	0.5153	4.31e-27
cor6352	PPIL4	PNN	0.51503	4.63e-27
cor3286	USP42	PNN	0.514999	4.66e-27
cor12654	KCNAB3	PNN	0.514942	4.74e-27
cor29936	MKNK1-AS1	PNN	0.51476	4.97e-27
cor16703	KIAA0895L	PNN	0.514709	5.04e-27
cor1334	BAZ2A	PNN	0.514462	5.38e-27
cor2054	EFHC1	PNN	0.514452	5.39e-27
cor12708	NFRKB	PNN	0.514451	5.4e-27
cor218	CRY1	PNN	0.51439	5.48e-27
cor14413	EFCAB13	PNN	0.514361	5.53e-27
cor8121	MBD1	PNN	0.514218	5.74e-27
cor14100	ZBTB34	PNN	0.513863	6.31e-27
cor1157	TCF3	PNN	0.513508	6.93e-27
cor6574	KDM6B	PNN	0.513418	7.1e-27
cor5772	PCID2	PNN	0.513093	7.73e-27
cor14971	TNRC18	PNN	0.51308	7.76e-27
cor5769	TUBGCP3	PNN	0.513062	7.8e-27
cor14649	MED14	PNN	0.513015	7.89e-27
cor17969	RNY4P10	PNN	0.512949	8.03e-27
cor6706	SRRM1	PNN	0.51285	8.25e-27
cor30353	MIR378J	PNN	0.512688	8.61e-27
cor1506	CLDND1	PNN	0.512555	8.92e-27
cor19556	ATF6B	PNN	0.512441	9.19e-27
cor10844	SMC6	PNN	0.512433	9.21e-27
cor14312	ZNF543	PNN	0.51219	9.82e-27
cor17837	RNU6-1048P	PNN	0.512158	9.9e-27
cor10030	PAXIP1	PNN	0.511989	1.03e-26
cor16895	ZNF512B	PNN	0.511876	1.07e-26
cor11102	YEATS2	PNN	0.511875	1.07e-26
cor8634	CENPC	PNN	0.511819	1.08e-26
cor9077	HERC4	PNN	0.511706	1.12e-26
cor7031	PHF21A	PNN	0.511624	1.14e-26
cor4920	MLH3	PNN	0.51153	1.17e-26
cor13354	KDM2A	PNN	0.511518	1.17e-26
cor19380	MLLT11	PNN	0.511432	1.2e-26
cor30662	LINC00235	PNN	0.511412	1.2e-26
cor17388	OGA	PNN	0.511272	1.25e-26
cor6876	RBM17	PNN	0.511149	1.29e-26
cor27118	TUG1	PNN	0.511092	1.31e-26
cor5945	PMS2P3	PNN	0.511048	1.33e-26
cor6324	DNMT1	PNN	0.51104	1.33e-26
cor7328	ZNF189	PNN	0.510749	1.43e-26
cor22945	HCG18	PNN	0.510718	1.45e-26
cor14810	SLC26A11	PNN	0.5106	1.49e-26
cor25826	RPL5P30	PNN	0.510526	1.52e-26
cor18539	CPT1B	PNN	0.510462	1.55e-26
cor7288	SMPD4	PNN	0.510426	1.56e-26
cor1287	EIF4G3	PNN	0.510419	1.56e-26
cor15048	TRAPPC6B	PNN	0.510407	1.57e-26
cor18141	TIMM23B	PNN	0.510394	1.57e-26
cor26334	LINC02102	PNN	0.51035	1.59e-26
cor5029	GORAB	PNN	0.5102	1.66e-26
cor17478	TOGARAM1	PNN	0.509967	1.76e-26
cor8858	TLK2	PNN	0.509714	1.88e-26
cor1096	ELP1	PNN	0.50964	1.92e-26
cor7829	ZNF740	PNN	0.509452	2.01e-26
cor14882	MEX3D	PNN	0.509424	2.03e-26
cor6835	TRIM45	PNN	0.509186	2.16e-26
cor10873	PACRGL	PNN	0.509078	2.22e-26
cor8507	AMMECR1L	PNN	0.509018	2.26e-26
cor291	PTBP1	PNN	0.508743	2.42e-26
cor24478	TCEA1P4	PNN	0.508729	2.43e-26
cor2114	CEP170B	PNN	0.50868	2.46e-26
cor26325	HMGA1P2	PNN	0.508559	2.54e-26
cor6339	CASZ1	PNN	0.508485	2.59e-26
cor29798	SMIM17	PNN	0.508415	2.64e-26
cor16906	LINC01560	PNN	0.508316	2.71e-26
cor4404	WDR75	PNN	0.50827	2.74e-26
cor3347	SPIN1	PNN	0.508213	2.78e-26
cor5078	ZFP30	PNN	0.508183	2.8e-26
cor723	ARID4B	PNN	0.508038	2.91e-26
cor27403	LMNTD2-AS1	PNN	0.507906	3.01e-26
cor16075	ZNF397	PNN	0.507761	3.13e-26
cor6631	LPIN3	PNN	0.507745	3.14e-26
cor15057	EXOC7	PNN	0.507692	3.19e-26
cor7614	DNA2	PNN	0.50762	3.25e-26
cor10580	DBF4B	PNN	0.507208	3.61e-26
cor5169	ZMYM2	PNN	0.507113	3.7e-26
cor30806	PRICKLE4	PNN	0.506938	3.87e-26
cor298	WIZ	PNN	0.50691	3.9e-26
cor4091	BTN2A1	PNN	0.506693	4.13e-26
cor2434	PABPC1L	PNN	0.506667	4.16e-26
cor13282	NAA16	PNN	0.506501	4.34e-26
cor1816	TASP1	PNN	0.506471	4.37e-26
cor8549	CNOT9	PNN	0.506396	4.46e-26
cor1998	HDAC6	PNN	0.506381	4.48e-26
cor26831	SNHG21	PNN	0.506305	4.56e-26
cor6836	CEPT1	PNN	0.506298	4.57e-26
cor14304	SH2B1	PNN	0.506169	4.73e-26
cor25605	HYPK	PNN	0.506113	4.8e-26
cor10111	SKI	PNN	0.505758	5.26e-26
cor151	GTF2IRD1	PNN	0.505256	5.98e-26
cor17171	ZNF433	PNN	0.505218	6.04e-26
cor8018	TIGD7	PNN	0.505117	6.2e-26
cor24417	UBOX5-AS1	PNN	0.505045	6.32e-26
cor1791	ZNF343	PNN	0.50502	6.36e-26
cor3669	DHX15	PNN	0.504996	6.4e-26
cor7855	TTC6	PNN	0.504879	6.59e-26
cor17584	KIAA0753	PNN	0.504312	7.63e-26
cor7163	C2orf49	PNN	0.50422	7.81e-26
cor13321	OXSR1	PNN	0.504157	7.94e-26
cor29620	AARSD1	PNN	0.50393	8.42e-26
cor21467	RIMKLBP2	PNN	0.503905	8.47e-26
cor26835	GAPDHP62	PNN	0.503898	8.48e-26
cor21578	ZNF32-AS1	PNN	0.503836	8.62e-26
cor13922	ATAD5	PNN	0.503752	8.81e-26
cor1673	CHERP	PNN	0.503557	9.26e-26
cor12561	HIC2	PNN	0.503494	9.41e-26
cor2024	WHRN	PNN	0.503492	9.41e-26
cor29965	POC1B-AS1	PNN	0.503451	9.51e-26
cor13557	ADCY6	PNN	0.503373	9.71e-26
cor24835	ASS1P12	PNN	0.50319	1.02e-25
cor9403	ADAM17	PNN	0.503094	1.04e-25
cor13304	SP3	PNN	0.50261	1.18e-25
cor16943	CBWD3	PNN	0.502526	1.21e-25
cor1903	EXOC1	PNN	0.502266	1.29e-25
cor4726	RCOR3	PNN	0.502087	1.35e-25
cor4851	GTF3C3	PNN	0.501997	1.38e-25
cor852	BICRA	PNN	0.501843	1.43e-25
cor18710	SNORA2A	PNN	0.501716	1.48e-25
cor14878	SETD2	PNN	0.501496	1.57e-25
cor13630	ZNF266	PNN	0.501229	1.68e-25
cor10138	CNNM4	PNN	0.501141	1.72e-25
cor19467	GPC2	PNN	0.501065	1.75e-25
cor21234	SLC9A3-AS1	PNN	0.500532	2e-25
cor13273	MUS81	PNN	0.50028	2.13e-25
cor1456	REXO1	PNN	0.500098	2.24e-25
cor24014	SNRK-AS1	PNN	0.49992	2.34e-25
cor12081	ZNF146	PNN	0.499856	2.38e-25
cor1505	CPOX	PNN	0.499773	2.43e-25
cor21030	LAMC1-AS1	PNN	0.499766	2.43e-25
cor3409	CCNJ	PNN	0.499662	2.5e-25
cor13868	ZDHHC21	PNN	0.499619	2.52e-25
cor23817	CTC-338M12.4	PNN	0.499599	2.54e-25
cor19647	IRF9	PNN	0.499459	2.63e-25
cor24799	TTN-AS1	PNN	0.499368	2.69e-25
cor21874	PFN1P6	PNN	0.499205	2.8e-25
cor21600	CFLAR-AS1	PNN	0.499039	2.92e-25
cor18329	ASPDH	PNN	0.498976	2.97e-25
cor26907	LINC02728	PNN	0.498868	3.05e-25
cor15693	PGBD2	PNN	0.49885	3.06e-25
cor17218	ZNF181	PNN	0.498722	3.17e-25
cor4105	CEP72	PNN	0.498634	3.24e-25
cor17017	ZNF682	PNN	0.498583	3.28e-25
cor28598	MANEA-DT	PNN	0.498565	3.29e-25
cor6804	VHL	PNN	0.498551	3.31e-25
cor3897	CNOT2	PNN	0.498403	3.43e-25
cor4309	ABCC5	PNN	0.498314	3.51e-25
cor26418	ZNF436-AS1	PNN	0.498104	3.7e-25
cor20032	HMGB3P24	PNN	0.498094	3.71e-25
cor27146	FAM86HP	PNN	0.49798	3.82e-25
cor18125	TRAF3IP1	PNN	0.497973	3.82e-25
cor1583	DOP1A	PNN	0.497943	3.85e-25
cor11822	ZSCAN21	PNN	0.497818	3.98e-25
cor25171	RBM14	PNN	0.49777	4.02e-25
cor23492	SMG7-AS1	PNN	0.497738	4.06e-25
cor5143	PSPC1	PNN	0.497192	4.65e-25
cor31054	SNHG4	PNN	0.497081	4.78e-25
cor29968	PFN1P2	PNN	0.496883	5.03e-25
cor12230	HOOK3	PNN	0.496832	5.09e-25
cor12973	ASXL1	PNN	0.496745	5.2e-25
cor973	ZBTB11	PNN	0.49671	5.25e-25
cor1609	ZNF264	PNN	0.496631	5.35e-25
cor12105	KIFC2	PNN	0.49659	5.41e-25
cor11523	INTS6L	PNN	0.496279	5.85e-25
cor25057	PAXBP1-AS1	PNN	0.496273	5.86e-25
cor15506	SS18L1	PNN	0.49613	6.07e-25
cor13108	JMJD1C	PNN	0.496081	6.14e-25
cor1804	MAPKAPK5	PNN	0.49606	6.18e-25
cor10000	EIF4A2	PNN	0.495886	6.45e-25
cor236	MASP2	PNN	0.49571	6.74e-25
cor9214	CABLES2	PNN	0.495644	6.85e-25
cor8407	HCN3	PNN	0.49546	7.18e-25
cor18409	ZNF783	PNN	0.495431	7.23e-25
cor27653	ZNF432	PNN	0.494751	8.56e-25
cor7280	CBWD2	PNN	0.494602	8.89e-25
cor11594	QSOX2	PNN	0.494501	9.11e-25
cor12419	E2F6	PNN	0.494457	9.21e-25
cor15287	EP400	PNN	0.494403	9.34e-25
cor22761	LINC01786	PNN	0.493721	1.11e-24
cor12177	ZNF597	PNN	0.493563	1.15e-24
cor26422	HAUS5	PNN	0.493521	1.16e-24
cor7110	SLC9A5	PNN	0.493323	1.22e-24
cor3030	ZNF419	PNN	0.493254	1.24e-24
cor14511	ARID3B	PNN	0.493253	1.24e-24
cor10903	DCAF16	PNN	0.493195	1.26e-24
cor16811	TSC22D2	PNN	0.49316	1.27e-24
cor14980	ZNF708	PNN	0.493089	1.29e-24
cor1843	RBM41	PNN	0.492914	1.35e-24
cor14704	ZNF571	PNN	0.492801	1.39e-24
cor19323	AURKAP1	PNN	0.492759	1.4e-24
cor6101	PHF20L1	PNN	0.492524	1.49e-24
cor30397	MLLT6	PNN	0.49252	1.49e-24
cor7760	SCAF11	PNN	0.492484	1.5e-24
cor7797	NUP58	PNN	0.492441	1.52e-24
cor6420	KIF3A	PNN	0.492287	1.58e-24
cor19860	ZSWIM8	PNN	0.492252	1.59e-24
cor14734	YOD1	PNN	0.492224	1.6e-24
cor5242	ODF2L	PNN	0.492222	1.6e-24
cor6243	ZSWIM6	PNN	0.492111	1.65e-24
cor3757	BIRC2	PNN	0.491741	1.81e-24
cor13508	RBM4B	PNN	0.491459	1.93e-24
cor6470	PIAS3	PNN	0.491364	1.98e-24
cor20320	PTMAP3	PNN	0.491259	2.03e-24
cor28306	PIGHP1	PNN	0.491078	2.12e-24
cor24013	JRK	PNN	0.490692	2.34e-24
cor25337	GHRLOS	PNN	0.490681	2.34e-24
cor10881	ERCC3	PNN	0.490546	2.42e-24
cor2019	NUP188	PNN	0.490189	2.64e-24
cor7874	DCAF5	PNN	0.490065	2.73e-24
cor20734	VPS52	PNN	0.490032	2.75e-24
cor19240	TAS2R15P	PNN	0.489801	2.91e-24
cor25025	LRRC37A2	PNN	0.489756	2.94e-24
cor9930	CDK20	PNN	0.48969	2.99e-24
cor30334	MIR6832	PNN	0.489674	3e-24
cor7860	TSSK4	PNN	0.489641	3.02e-24
cor12059	ZNF701	PNN	0.489512	3.12e-24
cor39	CFLAR	PNN	0.48951	3.12e-24
cor15049	PGBD4	PNN	0.48945	3.17e-24
cor16766	MFSD14C	PNN	0.489205	3.36e-24
cor4085	IMPG1	PNN	0.48898	3.55e-24
cor1479	RABL2B	PNN	0.488902	3.62e-24
cor4970	SMNDC1	PNN	0.488844	3.67e-24
cor16711	ZNF250	PNN	0.488844	3.67e-24
cor10676	GMEB1	PNN	0.488761	3.75e-24
cor11512	BRWD3	PNN	0.488723	3.78e-24
cor23291	MTRNR2L4	PNN	0.488528	3.97e-24
cor881	TAF2	PNN	0.488224	4.27e-24
cor17211	ZNF461	PNN	0.488118	4.39e-24
cor550	TRIO	PNN	0.487878	4.65e-24
cor2902	IKBKB	PNN	0.487875	4.65e-24
cor4869	FKBP15	PNN	0.487808	4.73e-24
cor24451	COX10-AS1	PNN	0.487798	4.74e-24
cor24976	LINC01238	PNN	0.487753	4.79e-24
cor5634	TTF1	PNN	0.487654	4.91e-24
cor16649	ZKSCAN3	PNN	0.48722	5.46e-24
cor7572	FBXO11	PNN	0.486914	5.88e-24
cor1651	HACE1	PNN	0.486682	6.22e-24
cor12321	SNRNP48	PNN	0.486661	6.25e-24
cor15261	KIAA2026	PNN	0.486579	6.37e-24
cor10217	ZNF276	PNN	0.486483	6.52e-24
cor7331	PRPF4	PNN	0.486468	6.55e-24
cor13665	GLMN	PNN	0.48646	6.56e-24
cor9260	TIRAP	PNN	0.486419	6.63e-24
cor25529	ARHGAP8	PNN	0.485991	7.35e-24
cor11433	TMEM67	PNN	0.485827	7.65e-24
cor6074	MBD4	PNN	0.485649	7.98e-24
cor8981	ZNF7	PNN	0.485635	8.01e-24
cor25338	ACAD11	PNN	0.485544	8.19e-24
cor4407	FANCL	PNN	0.485404	8.47e-24
cor699	SIKE1	PNN	0.485393	8.49e-24
cor304	MAP4K3	PNN	0.485283	8.72e-24
cor6951	TPP2	PNN	0.48525	8.79e-24
cor9648	KCTD15	PNN	0.485232	8.83e-24
cor8470	CIAO1	PNN	0.485086	9.15e-24
cor23441	KIZ-AS1	PNN	0.485081	9.16e-24
cor30033	TLCD4-RWDD3	PNN	0.485072	9.17e-24
cor12359	TET2	PNN	0.485035	9.26e-24
cor199	JARID2	PNN	0.484947	9.46e-24
cor10066	DYRK1A	PNN	0.484931	9.49e-24
cor20022	GOLGA8B	PNN	0.484891	9.58e-24
cor2858	CEP152	PNN	0.484831	9.73e-24
cor30610	CSPG4P10	PNN	0.484626	1.02e-23
cor3626	PHF12	PNN	0.484609	1.03e-23
cor4438	ZNF142	PNN	0.484552	1.04e-23
cor12627	BRD3	PNN	0.484551	1.04e-23
cor2772	TSC2	PNN	0.48452	1.05e-23
cor20124	ARHGAP27P1-BPTFP1-KPNA2P3	PNN	0.484449	1.07e-23
cor11271	TENT2	PNN	0.484431	1.07e-23
cor20946	C5orf66	PNN	0.484353	1.09e-23
cor6759	E2F5	PNN	0.484149	1.15e-23
cor25446	RPL29P24	PNN	0.483912	1.21e-23
cor31036	NPTN-IT1	PNN	0.483844	1.23e-23
cor4819	ARMC2	PNN	0.483704	1.28e-23
cor12052	KMT2D	PNN	0.483473	1.35e-23
cor6036	OSGEPL1	PNN	0.48342	1.37e-23
cor16298	PLSCR3	PNN	0.483271	1.41e-23
cor13047	SPATA5L1	PNN	0.483253	1.42e-23
cor7121	TAF5L	PNN	0.483012	1.51e-23
cor6514	RAF1	PNN	0.482919	1.54e-23
cor8894	CCDC120	PNN	0.482689	1.63e-23
cor23143	LINC00899	PNN	0.482397	1.74e-23
cor10597	ADCY10P1	PNN	0.482383	1.75e-23
cor9396	KIN	PNN	0.482288	1.79e-23
cor10735	C1orf52	PNN	0.482198	1.83e-23
cor9987	SASS6	PNN	0.482022	1.91e-23
cor7892	WDR20	PNN	0.481986	1.92e-23
cor3865	NAA25	PNN	0.481932	1.95e-23
cor1892	USP48	PNN	0.481845	1.99e-23
cor7209	SPDYE1	PNN	0.481833	2e-23
cor17341	SZT2	PNN	0.481739	2.04e-23
cor2183	HPS4	PNN	0.48173	2.05e-23
cor23119	FSIP2-AS1	PNN	0.481705	2.06e-23
cor17431	CTNND1	PNN	0.481598	2.11e-23
cor11364	SLC13A4	PNN	0.481586	2.12e-23
cor6319	ZNF317	PNN	0.481566	2.13e-23
cor482	NUP160	PNN	0.481484	2.17e-23
cor13643	LARP7	PNN	0.481438	2.19e-23
cor15269	C19orf71	PNN	0.481396	2.21e-23
cor17335	TFDP1	PNN	0.481284	2.27e-23
cor20128	SLC35E2A	PNN	0.481269	2.28e-23
cor11815	NDST2	PNN	0.481175	2.33e-23
cor24306	POU5F1P3	PNN	0.481047	2.41e-23
cor12775	STAT2	PNN	0.481038	2.41e-23
cor992	DDX3Y	PNN	0.480839	2.53e-23
cor29494	NBPF15	PNN	0.48083	2.53e-23
cor16825	ZNF799	PNN	0.480418	2.79e-23
cor27988	LINC00641	PNN	0.480418	2.8e-23
cor4904	PROX2	PNN	0.480253	2.91e-23
cor22587	OGFR-AS1	PNN	0.480221	2.93e-23
cor5112	COIL	PNN	0.480208	2.94e-23
cor28471	STAM-AS1	PNN	0.4802	2.94e-23
cor29449	MIR3186	PNN	0.480082	3.03e-23
cor15811	MOSMO	PNN	0.480039	3.06e-23
cor475	BCLAF1	PNN	0.479988	3.1e-23
cor29584	TBC1D29P	PNN	0.479937	3.13e-23
cor932	SPEN	PNN	0.479933	3.14e-23
cor6922	RNF138	PNN	0.479713	3.3e-23
cor27414	TMEM9B-AS1	PNN	0.479547	3.44e-23
cor1224	PDE8A	PNN	0.479526	3.45e-23
cor3109	CARD8	PNN	0.479481	3.49e-23
cor17865	SNORD73B	PNN	0.479374	3.58e-23
cor10588	RAVER1	PNN	0.479331	3.62e-23
cor19908	LINC01347	PNN	0.47932	3.63e-23
cor3942	FGFR1OP2	PNN	0.479231	3.7e-23
cor3524	CBX1	PNN	0.479156	3.77e-23
cor15289	PI4KAP2	PNN	0.479125	3.8e-23
cor15692	ZNF445	PNN	0.479099	3.82e-23
cor6850	KIDINS220	PNN	0.479014	3.9e-23
cor9002	CEP78	PNN	0.478861	4.04e-23
cor5799	PRR12	PNN	0.47871	4.19e-23
cor17385	ITSN2	PNN	0.478445	4.46e-23
cor549	EDC4	PNN	0.478298	4.62e-23
cor21384	SBDSP1	PNN	0.47827	4.65e-23
cor16985	ZSCAN25	PNN	0.478258	4.66e-23
cor4222	CRBN	PNN	0.478178	4.75e-23
cor11900	NEMP1	PNN	0.478171	4.76e-23
cor14453	RCC2	PNN	0.478042	4.9e-23
cor11438	SNAPC3	PNN	0.47803	4.92e-23
cor5562	RIOK1	PNN	0.478019	4.93e-23
cor9929	RPGR	PNN	0.4777	5.31e-23
cor13553	ARL13A	PNN	0.477685	5.33e-23
cor3302	NRF1	PNN	0.477148	6.05e-23
cor6586	PCBD2	PNN	0.476896	6.42e-23
cor2307	KHNYN	PNN	0.47686	6.47e-23
cor2914	ZC2HC1A	PNN	0.476799	6.57e-23
cor30971	UCKL1-AS1	PNN	0.476773	6.61e-23
cor14379	ZNF713	PNN	0.476666	6.78e-23
cor4892	INVS	PNN	0.476462	7.11e-23
cor5823	ELK1	PNN	0.476356	7.29e-23
cor9204	SPATA25	PNN	0.476311	7.36e-23
cor21329	RPS15AP10	PNN	0.476256	7.46e-23
cor12279	ING5	PNN	0.476138	7.67e-23
cor3425	MAPK8	PNN	0.476068	7.8e-23
cor19239	TAS2R19	PNN	0.476043	7.84e-23
cor9892	CFAP70	PNN	0.476014	7.89e-23
cor3299	GLCCI1	PNN	0.475997	7.93e-23
cor29167	RN7SL262P	PNN	0.47598	7.96e-23
cor14791	LRRC57	PNN	0.475934	8.04e-23
cor3170	ZNF14	PNN	0.475674	8.55e-23
cor18214	ZBTB12	PNN	0.47566	8.58e-23
cor26258	WHAMMP2	PNN	0.475635	8.63e-23
cor8199	CARM1	PNN	0.475626	8.64e-23
cor2640	JADE3	PNN	0.475371	9.18e-23
cor7260	ACTL6A	PNN	0.475358	9.2e-23
cor26978	ABCA11P	PNN	0.4753	9.33e-23
cor17346	QRICH1	PNN	0.475275	9.38e-23
cor16580	ADAT2	PNN	0.475222	9.5e-23
cor917	PKN2	PNN	0.475213	9.52e-23
cor19464	PVRIG	PNN	0.475209	9.53e-23
cor14764	ZNF443	PNN	0.475203	9.54e-23
cor13950	TAC4	PNN	0.47517	9.62e-23
cor23495	CTAGE3P	PNN	0.475011	9.98e-23
cor2067	ABL1	PNN	0.47501	9.98e-23
cor192	DNAJC11	PNN	0.474913	1.02e-22
cor3964	GABRR2	PNN	0.474884	1.03e-22
cor9765	FLCN	PNN	0.474605	1.1e-22
cor17212	CCDC180	PNN	0.47457	1.11e-22
cor22145	EFCAB14-AS1	PNN	0.474559	1.11e-22
cor29814	FAM156A	PNN	0.474537	1.11e-22
cor4005	ZNF451	PNN	0.47445	1.14e-22
cor12372	ZNF507	PNN	0.474397	1.15e-22
cor11219	PRMT9	PNN	0.474283	1.18e-22
cor4531	CEP104	PNN	0.474283	1.18e-22
cor213	AASS	PNN	0.474229	1.2e-22
cor27705	TAS2R31	PNN	0.473671	1.36e-22
cor16993	ZMYM1	PNN	0.473651	1.37e-22
cor10197	EMSY	PNN	0.47363	1.38e-22
cor11173	ABHD18	PNN	0.473593	1.39e-22
cor8545	VGLL4	PNN	0.473525	1.41e-22
cor1387	POLD3	PNN	0.473422	1.44e-22
cor2943	ERICH1	PNN	0.473329	1.48e-22
cor11775	WDR88	PNN	0.473146	1.54e-22
cor5791	FRMD8	PNN	0.473145	1.54e-22
cor19804	BBIP1	PNN	0.473081	1.56e-22
cor3886	RFC5	PNN	0.472867	1.64e-22
cor5755	PLAGL2	PNN	0.472847	1.65e-22
cor7971	GLYR1	PNN	0.472842	1.65e-22
cor7424	MDC1	PNN	0.472523	1.78e-22
cor18763	SNORA9B	PNN	0.472488	1.79e-22
cor7628	PPIG	PNN	0.472242	1.9e-22
cor1884	RAB11FIP3	PNN	0.472196	1.92e-22
cor4957	SLF2	PNN	0.472059	1.98e-22
cor5081	TMPO	PNN	0.472002	2.01e-22
cor9001	CBWD5	PNN	0.47178	2.11e-22
cor15056	CAPN12	PNN	0.471771	2.12e-22
cor22644	AK3P3	PNN	0.471674	2.16e-22
cor4070	GUCA1B	PNN	0.471617	2.19e-22
cor2060	ZNF184	PNN	0.471558	2.22e-22
cor17226	ZNF790	PNN	0.471469	2.27e-22
cor10239	RAPGEF6	PNN	0.470876	2.6e-22
cor4787	CASP8AP2	PNN	0.470857	2.61e-22
cor492	ARID4A	PNN	0.470749	2.68e-22
cor4473	DCAF17	PNN	0.470574	2.79e-22
cor6057	ICE2	PNN	0.470458	2.86e-22
cor1025	CBFB	PNN	0.470253	3e-22
cor11769	MSS51	PNN	0.46999	3.19e-22
cor28418	ITFG1-AS1	PNN	0.469932	3.23e-22
cor19632	SLC23A3	PNN	0.469818	3.32e-22
cor28751	RNF213-AS1	PNN	0.469704	3.41e-22
cor6283	CEP85	PNN	0.469632	3.46e-22
cor14593	PHC1P1	PNN	0.469482	3.58e-22
cor5860	ZNF484	PNN	0.469283	3.75e-22
cor17247	ZNF677	PNN	0.469254	3.78e-22
cor22255	PROB1	PNN	0.469092	3.92e-22
cor2357	CEP128	PNN	0.469034	3.97e-22
cor538	NSUN2	PNN	0.469028	3.98e-22
cor1839	CMTM1	PNN	0.468889	4.1e-22
cor3729	PPP6R3	PNN	0.468835	4.16e-22
cor15006	CYB5D1	PNN	0.468778	4.21e-22
cor15257	BCOR	PNN	0.468736	4.25e-22
cor17497	PLXNB3	PNN	0.468676	4.31e-22
cor5839	RHOT1	PNN	0.468662	4.32e-22
cor30906	PWAR1	PNN	0.46862	4.36e-22
cor18614	C1RL-AS1	PNN	0.468457	4.53e-22
cor5395	BAZ2B	PNN	0.468401	4.59e-22
cor13998	MEX3C	PNN	0.468303	4.69e-22
cor8695	RASA1	PNN	0.468084	4.93e-22
cor5720	MGME1	PNN	0.467962	5.07e-22
cor9515	SPEF2	PNN	0.467862	5.19e-22
cor28558	RBFADN	PNN	0.467859	5.19e-22
cor4805	RNF146	PNN	0.4676	5.51e-22
cor15732	HGS	PNN	0.467591	5.52e-22
cor13455	SCAI	PNN	0.467587	5.52e-22
cor4987	KANSL1	PNN	0.467567	5.55e-22
cor4811	MED28	PNN	0.467491	5.65e-22
cor16988	ZNF441	PNN	0.467447	5.7e-22
cor25704	KMT5AP3	PNN	0.467443	5.71e-22
cor16331	ZSCAN23	PNN	0.467346	5.84e-22
cor17647	MIR148A	PNN	0.466674	6.8e-22
cor1909	PUS7	PNN	0.466566	6.97e-22
cor8718	DDX46	PNN	0.466323	7.36e-22
cor12568	SPNS1	PNN	0.466161	7.64e-22
cor9158	ATM	PNN	0.466071	7.8e-22
cor5782	UBA2	PNN	0.466036	7.86e-22
cor9348	MBIP	PNN	0.465857	8.18e-22
cor8732	ZNF300	PNN	0.465856	8.18e-22
cor16590	RNFT1	PNN	0.465847	8.2e-22
cor7672	AP1AR	PNN	0.465847	8.2e-22
cor1112	MNT	PNN	0.465643	8.59e-22
cor23633	MIPEPP3	PNN	0.465611	8.65e-22
cor9706	ABCA5	PNN	0.465475	8.92e-22
cor30371	TBC1D3B	PNN	0.465468	8.93e-22
cor10151	RNF207	PNN	0.465336	9.21e-22
cor8577	UBA3	PNN	0.465314	9.25e-22
cor21999	HNRNPA1P14	PNN	0.465252	9.38e-22
cor9759	TSEN2	PNN	0.46516	9.58e-22
cor22746	GOLGA6L5P	PNN	0.464996	9.94e-22
cor14057	ANKLE2	PNN	0.464963	1e-21
cor8726	FBXO38	PNN	0.464927	1.01e-21
cor10420	DIP2A	PNN	0.464901	1.02e-21
cor28752	ZNF213-AS1	PNN	0.464873	1.02e-21
cor30548	WHAMMP3	PNN	0.464651	1.07e-21
cor21926	HPN-AS1	PNN	0.464609	1.08e-21
cor6709	KMT5C	PNN	0.464548	1.1e-21
cor17430	ZNF789	PNN	0.464389	1.14e-21
cor20742	LINC00630	PNN	0.464255	1.17e-21
cor13583	LIG4	PNN	0.46419	1.19e-21
cor7405	TJAP1	PNN	0.464134	1.21e-21
cor3477	SMC3	PNN	0.464058	1.23e-21
cor5519	MRS2	PNN	0.464033	1.24e-21
cor21957	KIF1C-AS1	PNN	0.463983	1.25e-21
cor15901	MATN1-AS1	PNN	0.463938	1.26e-21
cor24280	L3MBTL2-AS1	PNN	0.463932	1.26e-21
cor26933	AIDAP2	PNN	0.463898	1.27e-21
cor615	CTPS2	PNN	0.463654	1.34e-21
cor5975	ADORA2A	PNN	0.4636	1.36e-21
cor1674	ATG16L1	PNN	0.463561	1.37e-21
cor15796	BRWD1	PNN	0.463169	1.5e-21
cor4633	MTR	PNN	0.463141	1.51e-21
cor546	BOD1L1	PNN	0.462975	1.57e-21
cor1141	NCK2	PNN	0.462893	1.6e-21
cor18511	CNEP1R1	PNN	0.462759	1.64e-21
cor16859	XRCC2	PNN	0.462693	1.67e-21
cor6726	MORC2	PNN	0.462647	1.69e-21
cor14754	ZFP3	PNN	0.462576	1.71e-21
cor1454	MKNK1	PNN	0.462375	1.79e-21
cor26154	STARD4-AS1	PNN	0.462347	1.8e-21
cor4879	FBXW2	PNN	0.462205	1.86e-21
cor2	DPM1	PNN	0.462165	1.88e-21
cor7551	IFT172	PNN	0.462164	1.88e-21
cor25808	AGAP13P	PNN	0.46212	1.9e-21
cor26080	ARAP1-AS2	PNN	0.462116	1.9e-21
cor6103	CCNT1	PNN	0.462046	1.93e-21
cor23956	ZNF736	PNN	0.462034	1.93e-21
cor7983	ARHGAP17	PNN	0.461938	1.98e-21
cor909	ZNF76	PNN	0.461806	2.04e-21
cor30139	POM121C	PNN	0.461778	2.05e-21
cor16835	PRPF40A	PNN	0.46163	2.12e-21
cor24838	RGL2	PNN	0.461569	2.15e-21
cor788	POLR3E	PNN	0.461534	2.16e-21
cor12245	IRF2BP2	PNN	0.461376	2.24e-21
cor1812	DZANK1	PNN	0.461362	2.25e-21
cor28968	MIR4701	PNN	0.461246	2.31e-21
cor7708	INTS12	PNN	0.461179	2.34e-21
cor19171	MIR616	PNN	0.46117	2.35e-21
cor13642	RESF1	PNN	0.461095	2.39e-21
cor16660	SLC35E2B	PNN	0.46106	2.4e-21
cor4862	SENP5	PNN	0.460928	2.48e-21
cor1414	TULP3	PNN	0.460777	2.56e-21
cor29678	MAP3K14-AS1	PNN	0.460588	2.67e-21
cor20034	DDX3X	PNN	0.460588	2.67e-21
cor9659	MSI2	PNN	0.460499	2.72e-21
cor17157	FAR1	PNN	0.460306	2.84e-21
cor9771	PPP4R1	PNN	0.460306	2.84e-21
cor20814	LINC00205	PNN	0.46025	2.88e-21
cor26238	OCIAD1-AS1	PNN	0.460153	2.94e-21
cor15698	PRMT3	PNN	0.460022	3.03e-21
cor18800	SNORD59A	PNN	0.460017	3.03e-21
cor8161	ZFP14	PNN	0.460012	3.03e-21
cor4329	INO80D	PNN	0.459982	3.06e-21
cor29972	H3P37	PNN	0.459797	3.18e-21
cor6874	RELCH	PNN	0.459747	3.22e-21
cor12890	TRMT61B	PNN	0.459738	3.23e-21
cor5049	EPC1	PNN	0.45972	3.24e-21
cor21421	LINC01389	PNN	0.459715	3.24e-21
cor511	ASTE1	PNN	0.459655	3.28e-21
cor22040	DPY19L2P3	PNN	0.459581	3.34e-21
cor2238	HMGXB4	PNN	0.45954	3.37e-21
cor20119	CELA2B	PNN	0.459433	3.45e-21
cor14362	EPM2AIP1	PNN	0.459432	3.45e-21
cor299	RABGAP1	PNN	0.459402	3.47e-21
cor15334	GUSBP1	PNN	0.459333	3.53e-21
cor13696	FBXW8	PNN	0.459301	3.55e-21
cor25815	KCTD7	PNN	0.459234	3.61e-21
cor31080	METTL14-DT	PNN	0.459131	3.69e-21
cor16208	HSPA14	PNN	0.45889	3.89e-21
cor10738	ATXN7L2	PNN	0.458877	3.9e-21
cor127	ZNF263	PNN	0.458757	4.01e-21
cor6919	PRPF38A	PNN	0.458722	4.04e-21
cor15163	EWSR1	PNN	0.458703	4.06e-21
cor18608	KRTAP5-1	PNN	0.458687	4.07e-21
cor5086	NFYB	PNN	0.458562	4.18e-21
cor15807	C6orf201	PNN	0.45834	4.39e-21
cor12191	ATG16L2	PNN	0.458221	4.51e-21
cor4712	PTBP2	PNN	0.458072	4.66e-21
cor9402	ASAP2	PNN	0.458004	4.73e-21
cor17867	SNORA65	PNN	0.458	4.74e-21
cor12740	NFXL1	PNN	0.457894	4.85e-21
cor9504	USP12	PNN	0.457801	4.95e-21
cor7783	SYCP3	PNN	0.457715	5.04e-21
cor8402	GATAD2B	PNN	0.457715	5.04e-21
cor8584	NFKBIZ	PNN	0.45767	5.1e-21
cor3686	RAPGEF2	PNN	0.457646	5.12e-21
cor10408	ZNF66	PNN	0.457622	5.15e-21
cor29776	MZF1-AS1	PNN	0.457404	5.4e-21
cor17131	IRF1-AS1	PNN	0.457386	5.42e-21
cor9471	C18orf25	PNN	0.457318	5.51e-21
cor19815	FAM185BP	PNN	0.457285	5.55e-21
cor30157	ZSWIM8-AS1	PNN	0.457271	5.56e-21
cor25600	RPL7AP2	PNN	0.45718	5.68e-21
cor3759	DDX6	PNN	0.457148	5.72e-21
cor17123	ZNF665	PNN	0.457131	5.74e-21
cor18018	MIR29B2CHG	PNN	0.4571	5.78e-21
cor9833	LARP1	PNN	0.456913	6.02e-21
cor3960	MCM9	PNN	0.45686	6.09e-21
cor10393	U2AF1	PNN	0.456829	6.13e-21
cor30185	INTS4P2	PNN	0.456785	6.19e-21
cor9957	PHF6	PNN	0.456539	6.53e-21
cor10251	SON	PNN	0.4565	6.59e-21
cor100	KMT2E	PNN	0.456453	6.66e-21
cor1230	GSDMB	PNN	0.456449	6.67e-21
cor1525	PCNP	PNN	0.456249	6.96e-21
cor17427	ZNF627	PNN	0.456216	7.01e-21
cor469	VEZT	PNN	0.456041	7.29e-21
cor16412	ZNF559	PNN	0.455897	7.52e-21
cor3279	FSCN3	PNN	0.455759	7.75e-21
cor5044	MASTL	PNN	0.455685	7.88e-21
cor15713	ZBTB37	PNN	0.455655	7.93e-21
cor12826	KBTBD2	PNN	0.455372	8.44e-21
cor9795	AK9	PNN	0.455151	8.86e-21
cor10419	PCNT	PNN	0.455095	8.97e-21
cor9756	GABPA	PNN	0.455049	9.06e-21
cor11681	TAF1D	PNN	0.454934	9.29e-21
cor23069	PRDX3P2	PNN	0.454774	9.62e-21
cor4410	GLS	PNN	0.454703	9.77e-21
cor15138	RRP7BP	PNN	0.454696	9.78e-21
cor8700	BDP1	PNN	0.454664	9.85e-21
cor14487	ZNF664	PNN	0.45461	9.97e-21
cor8698	PPIP5K2	PNN	0.454527	1.02e-20
cor18585	DPP9-AS1	PNN	0.454499	1.02e-20
cor12977	ZNF318	PNN	0.454478	1.03e-20
cor3549	AKAP10	PNN	0.454366	1.05e-20
cor2398	PSMA6	PNN	0.454336	1.06e-20
cor7692	NUP54	PNN	0.454321	1.06e-20
cor18787	SNORD63	PNN	0.454268	1.07e-20
cor7841	RHOF	PNN	0.454103	1.11e-20
cor46	SARM1	PNN	0.453955	1.15e-20
cor1723	ATXN7L3	PNN	0.453949	1.15e-20
cor1588	ULK2	PNN	0.453875	1.17e-20
cor26281	PCDHGB8P	PNN	0.453868	1.17e-20
cor9290	DOCK1	PNN	0.453729	1.21e-20
cor20150	CYB5RL	PNN	0.453712	1.21e-20
cor4698	SLC19A2	PNN	0.453691	1.22e-20
cor8362	ARNT	PNN	0.453677	1.22e-20
cor22607	ATXN1-AS1	PNN	0.453627	1.23e-20
cor23147	LINC-PINT	PNN	0.453614	1.24e-20
cor18545	STAG3L1	PNN	0.453543	1.26e-20
cor17086	ZNF675	PNN	0.453538	1.26e-20
cor10391	PKNOX1	PNN	0.453104	1.38e-20
cor6214	GTPBP3	PNN	0.45297	1.42e-20
cor2092	FBXL19	PNN	0.452944	1.43e-20
cor4814	ZNF430	PNN	0.452862	1.46e-20
cor1765	DNMT3B	PNN	0.452849	1.46e-20
cor25031	GOLGA2P5	PNN	0.452842	1.46e-20
cor11216	OTUD4	PNN	0.452823	1.47e-20
cor6662	HMGB1P5	PNN	0.452761	1.49e-20
cor92	CREBBP	PNN	0.452725	1.5e-20
cor11740	ARIH1	PNN	0.452678	1.52e-20
cor30195	NBPF26	PNN	0.452622	1.54e-20
cor5074	KDM3B	PNN	0.452528	1.57e-20
cor10699	RBBP4	PNN	0.452364	1.62e-20
cor1861	CCNK	PNN	0.452335	1.63e-20
cor1461	SENP1	PNN	0.452314	1.64e-20
cor7499	CTDSPL2	PNN	0.452182	1.69e-20
cor17572	TOP1	PNN	0.451841	1.82e-20
cor136	KDM7A	PNN	0.451456	1.98e-20
cor26628	YJEFN3	PNN	0.451396	2e-20
cor26102	ZNF585B	PNN	0.451335	2.03e-20
cor15412	PP2D1	PNN	0.451318	2.04e-20
cor21249	ZNF33BP1	PNN	0.451304	2.04e-20
cor4794	PHF3	PNN	0.451165	2.1e-20
cor12511	PTK2	PNN	0.45112	2.12e-20
cor4871	ABITRAM	PNN	0.451109	2.13e-20
cor12022	ZNF668	PNN	0.451016	2.17e-20
cor20155	CROCCP2	PNN	0.45101	2.18e-20
cor14631	ANKRD18A	PNN	0.450898	2.23e-20
cor26603	XBP1P1	PNN	0.450855	2.25e-20
cor23004	ITPR1-DT	PNN	0.450652	2.35e-20
cor632	GOPC	PNN	0.450394	2.48e-20
cor6688	RFXAP	PNN	0.450371	2.5e-20
cor24864	NONOP2	PNN	0.45032	2.53e-20
cor4201	SMAD5	PNN	0.450317	2.53e-20
cor9919	USP16	PNN	0.450185	2.6e-20
cor3572	HSD17B1P1	PNN	0.450184	2.6e-20
cor14744	SMG1P3	PNN	0.450106	2.64e-20
cor10841	ALMS1P1	PNN	0.449998	2.71e-20
cor7739	SINHCAF	PNN	0.449948	2.74e-20
cor12686	USP47	PNN	0.449902	2.76e-20
cor14616	NAIPP2	PNN	0.449804	2.82e-20
cor15424	DIABLO	PNN	0.449736	2.86e-20
cor25489	LINC02614	PNN	0.449541	2.98e-20
cor28584	ATP2C2-AS1	PNN	0.449343	3.11e-20
cor3344	FKTN	PNN	0.449092	3.29e-20
cor4557	CAPZA1	PNN	0.449047	3.32e-20
cor14306	VN1R1	PNN	0.448951	3.39e-20
cor26642	ARPC4-TTLL3	PNN	0.448908	3.42e-20
cor5248	ZNF644	PNN	0.448738	3.54e-20
cor17418	ZNF43	PNN	0.448665	3.6e-20
cor16621	ZNF527	PNN	0.448583	3.66e-20
cor4361	TANC1	PNN	0.448571	3.67e-20
cor17936	RN7SKP80	PNN	0.448531	3.71e-20
cor5567	NUP153	PNN	0.448437	3.78e-20
cor10559	ZNF577	PNN	0.448365	3.84e-20
cor15419	DENND5A	PNN	0.448246	3.94e-20
cor5254	ZMIZ2	PNN	0.448222	3.96e-20
cor11623	METTL17	PNN	0.448196	3.98e-20
cor5381	MORF4L2	PNN	0.448112	4.05e-20
cor9723	CCSAP	PNN	0.447827	4.31e-20
cor18979	MIR621	PNN	0.447769	4.36e-20
cor622	KIAA0556	PNN	0.447724	4.4e-20
cor17287	ZNF273	PNN	0.447587	4.53e-20
cor16168	ZNF546	PNN	0.447458	4.66e-20
cor18074	LIME1	PNN	0.447405	4.71e-20
cor24104	SNHG20	PNN	0.447401	4.72e-20
cor12845	NUDT6	PNN	0.447318	4.8e-20
cor6037	ORMDL1	PNN	0.447294	4.83e-20
cor9576	ACMSD	PNN	0.447174	4.95e-20
cor16966	ZNF585A	PNN	0.447119	5.01e-20
cor7741	AEBP2	PNN	0.447041	5.09e-20
cor6671	MPRIP	PNN	0.446955	5.19e-20
cor11184	WDR82	PNN	0.446781	5.38e-20
cor26317	STIMATE-MUSTN1	PNN	0.446687	5.49e-20
cor3495	NUFIP2	PNN	0.446668	5.51e-20
cor8445	SYT2	PNN	0.446661	5.52e-20
cor10990	CLASP2	PNN	0.446452	5.77e-20
cor17524	FOXJ3	PNN	0.446445	5.78e-20
cor7845	RBM26	PNN	0.446439	5.79e-20
cor270	SCMH1	PNN	0.446427	5.8e-20
cor21736	SRRM5	PNN	0.446422	5.81e-20
cor2324	PSMC6	PNN	0.44635	5.9e-20
cor18942	MIR200A	PNN	0.44635	5.9e-20
cor14229	HNRNPA0	PNN	0.446345	5.9e-20
cor17857	RNVU1-3	PNN	0.446212	6.07e-20
cor2832	RNF40	PNN	0.446158	6.14e-20
cor19611	CFL1P5	PNN	0.446157	6.14e-20
cor10570	MPP3	PNN	0.446131	6.18e-20
cor12023	ZNF646	PNN	0.446075	6.25e-20
cor12192	C2CD3	PNN	0.445995	6.36e-20
cor11224	TMEM161B	PNN	0.445895	6.5e-20
cor24103	TEX21P	PNN	0.445691	6.78e-20
cor5770	MCF2L	PNN	0.445691	6.78e-20
cor8115	WDR45B	PNN	0.445645	6.85e-20
cor6500	ZSWIM4	PNN	0.445615	6.89e-20
cor4424	EHBP1	PNN	0.445609	6.9e-20
cor16169	TSPYL4	PNN	0.445561	6.97e-20
cor762	TRAF1	PNN	0.445525	7.03e-20
cor9550	ZNF117	PNN	0.445434	7.16e-20
cor6578	GPS2	PNN	0.445329	7.32e-20
cor2622	SCML2	PNN	0.445328	7.32e-20
cor8540	COPS7B	PNN	0.445211	7.51e-20
cor6843	PPHLN1	PNN	0.445047	7.77e-20
cor15312	SMG1P5	PNN	0.44482	8.16e-20
cor15839	ARL17A	PNN	0.444711	8.34e-20
cor467	VRK2	PNN	0.44458	8.58e-20
cor11130	TASOR	PNN	0.444563	8.61e-20
cor16920	STRN3	PNN	0.444545	8.64e-20
cor10418	C21orf58	PNN	0.444517	8.69e-20
cor8290	POGK	PNN	0.4445	8.73e-20
cor7629	FASTKD1	PNN	0.444455	8.81e-20
cor7926	NEIL1	PNN	0.44434	9.02e-20
cor27050	SNORD36C	PNN	0.444306	9.09e-20
cor7133	RC3H1	PNN	0.444163	9.37e-20
cor4158	DROSHA	PNN	0.444157	9.38e-20
cor19318	NUP62	PNN	0.444083	9.53e-20
cor13429	ZNF417	PNN	0.44405	9.59e-20
cor2086	MZF1	PNN	0.443932	9.84e-20
cor28046	BCL2L2-PABPN1	PNN	0.443904	9.89e-20
cor3329	PRKAG2	PNN	0.443856	9.99e-20
cor16480	ZNF177	PNN	0.443763	1.02e-19
cor26850	BMS1P2	PNN	0.443709	1.03e-19
cor8890	ZMYM3	PNN	0.443637	1.05e-19
cor26443	ATP1B1P1	PNN	0.443585	1.06e-19
cor11290	SEPTIN8	PNN	0.443371	1.11e-19
cor2864	GABPB1	PNN	0.443339	1.11e-19
cor1381	DYNC1I2	PNN	0.443337	1.11e-19
cor1159	DAZAP1	PNN	0.443137	1.16e-19
cor20535	MIR1249	PNN	0.443122	1.17e-19
cor4234	OGG1	PNN	0.443112	1.17e-19
cor434	ABCC2	PNN	0.443041	1.19e-19
cor7752	VAMP1	PNN	0.442996	1.2e-19
cor12175	KCTD5	PNN	0.442935	1.21e-19
cor16181	RSBN1L	PNN	0.442874	1.23e-19
cor16484	PTAR1	PNN	0.442842	1.24e-19
cor7342	TSTD2	PNN	0.442807	1.25e-19
cor1009	TP53BP1	PNN	0.442714	1.27e-19
cor4971	C10orf88	PNN	0.44252	1.32e-19
cor20644	ZNF630	PNN	0.442408	1.35e-19
cor2370	ZC3H14	PNN	0.442399	1.36e-19
cor14040	FAM91A1	PNN	0.442356	1.37e-19
cor3593	SMURF2	PNN	0.442302	1.39e-19
cor7266	MARCHF7	PNN	0.442256	1.4e-19
cor6954	ARHGAP32	PNN	0.442148	1.43e-19
cor4614	TTF2	PNN	0.44214	1.43e-19
cor732	PLEKHH1	PNN	0.442101	1.44e-19
cor24321	G3BP1P1	PNN	0.442059	1.46e-19
cor7177	WASHC4	PNN	0.441915	1.5e-19
cor17920	RNY1P13	PNN	0.441804	1.54e-19
cor19584	ZNF337-AS1	PNN	0.441778	1.55e-19
cor7626	NAB1	PNN	0.441638	1.59e-19
cor17199	STPG3	PNN	0.441595	1.61e-19
cor5934	AKAP9	PNN	0.441506	1.64e-19
cor18757	SNORA70F	PNN	0.441408	1.67e-19
cor603	PHKA2	PNN	0.441369	1.68e-19
cor1664	RRN3	PNN	0.441224	1.74e-19
cor5316	MED13L	PNN	0.441201	1.74e-19
cor17441	C3orf35	PNN	0.441133	1.77e-19
cor13095	ZNF217	PNN	0.441108	1.78e-19
cor25448	NSUN6	PNN	0.441077	1.79e-19
cor7908	BNIP2	PNN	0.441039	1.8e-19
cor25926	PPIEL	PNN	0.441037	1.8e-19
cor495	IFT88	PNN	0.441033	1.81e-19
cor12507	ARL13B	PNN	0.440961	1.83e-19
cor11261	CASP3	PNN	0.440858	1.87e-19
cor646	RSF1	PNN	0.440703	1.93e-19
cor7502	MAPKBP1	PNN	0.440586	1.98e-19
cor184	LUC7L	PNN	0.440508	2.01e-19
cor26056	FCGR2C	PNN	0.440472	2.03e-19
cor3538	RAI1	PNN	0.440332	2.09e-19
cor10795	PPP1R21	PNN	0.440279	2.11e-19
cor15894	ZNF566	PNN	0.440234	2.13e-19
cor16221	USP7	PNN	0.440204	2.15e-19
cor2321	NIN	PNN	0.440185	2.15e-19
cor29430	MIR4326	PNN	0.440154	2.17e-19
cor11436	FAM219A	PNN	0.440126	2.18e-19
cor27899	C1GALT1P1	PNN	0.440108	2.19e-19
cor3689	LRP2BP	PNN	0.439864	2.3e-19
cor8662	NAF1	PNN	0.439756	2.36e-19
cor6458	ZCCHC9	PNN	0.439476	2.5e-19
cor7366	RANBP6	PNN	0.439383	2.55e-19
cor8523	CCDC150	PNN	0.439345	2.57e-19
cor3112	ZNF175	PNN	0.439231	2.63e-19
cor5412	AGO2	PNN	0.43922	2.63e-19
cor4022	MED23	PNN	0.439093	2.7e-19
cor4753	STAG1	PNN	0.439068	2.72e-19
cor19551	LAT	PNN	0.439045	2.73e-19
cor14382	SUZ12	PNN	0.43901	2.75e-19
cor7270	TANK	PNN	0.438974	2.77e-19
cor3925	SUDS3	PNN	0.438965	2.78e-19
cor2134	CRKL	PNN	0.438915	2.81e-19
cor11078	SLC4A1AP	PNN	0.438809	2.87e-19
cor4015	E2F3	PNN	0.43879	2.88e-19
cor29641	CTBP2P7	PNN	0.438677	2.95e-19
cor14215	SUMO4	PNN	0.438671	2.95e-19
cor26187	STX18-AS1	PNN	0.438617	2.98e-19
cor23110	DLEU2	PNN	0.438322	3.17e-19
cor4306	GORASP1	PNN	0.438249	3.22e-19
cor9609	TRAPPC8	PNN	0.438207	3.25e-19
cor6998	CCDC146	PNN	0.438164	3.28e-19
cor7086	TEC	PNN	0.438018	3.38e-19
cor1323	SART3	PNN	0.437857	3.49e-19
cor19590	ZNF134	PNN	0.437821	3.52e-19
cor19242	TAS2R14	PNN	0.437819	3.52e-19
cor5506	ZNF45	PNN	0.437779	3.55e-19
cor30858	RN7SL113P	PNN	0.437778	3.55e-19
cor22881	ZNF674-AS1	PNN	0.437683	3.62e-19
cor15273	NPIPA1	PNN	0.437667	3.63e-19
cor18867	RNU6-658P	PNN	0.437594	3.69e-19
cor9589	HNRNPU	PNN	0.437477	3.78e-19
cor2049	SRPK1	PNN	0.437393	3.84e-19
cor8416	CEP170	PNN	0.437386	3.85e-19
cor15355	TBK1	PNN	0.437258	3.95e-19
cor862	ZNF275	PNN	0.437215	3.99e-19
cor5946	PEX1	PNN	0.437131	4.05e-19
cor17203	KLHDC1	PNN	0.437102	4.08e-19
cor3024	MED26	PNN	0.437102	4.08e-19
cor17012	ZGPAT	PNN	0.437091	4.09e-19
cor2652	FGD1	PNN	0.436967	4.19e-19
cor11444	UBAP1	PNN	0.436934	4.22e-19
cor2479	CSNK2A1	PNN	0.436851	4.3e-19
cor6377	ZNF227	PNN	0.436757	4.38e-19
cor5883	TAS2R4	PNN	0.436637	4.49e-19
cor617	POLR2B	PNN	0.436632	4.49e-19
cor17455	NCOA6	PNN	0.436618	4.51e-19
cor4654	KDM5B	PNN	0.436538	4.58e-19
cor2560	ANKRD12	PNN	0.436515	4.6e-19
cor4147	CLINT1	PNN	0.436506	4.61e-19
cor1358	ARHGEF1	PNN	0.43617	4.94e-19
cor24362	PEF1-AS1	PNN	0.436154	4.96e-19
cor3150	ELL	PNN	0.436092	5.02e-19
cor11428	INTS8	PNN	0.435982	5.14e-19
cor24722	ZEB1-AS1	PNN	0.435857	5.27e-19
cor1412	N4BP2	PNN	0.4357	5.44e-19
cor6559	FIGNL1	PNN	0.435698	5.44e-19
cor10618	SPSB3	PNN	0.435675	5.47e-19
cor30741	PGM5P2	PNN	0.4355	5.67e-19
cor10863	SMARCAD1	PNN	0.435356	5.84e-19
cor438	UBR2	PNN	0.435237	5.98e-19
cor18694	ANKRD28	PNN	0.435178	6.05e-19
cor16	ANKIB1	PNN	0.435174	6.06e-19
cor618	FAM214A	PNN	0.435165	6.07e-19
cor6414	KCNC3	PNN	0.435147	6.09e-19
cor9584	SMARCA5	PNN	0.43505	6.22e-19
cor23535	MIR3936HG	PNN	0.435032	6.24e-19
cor13621	MSL2	PNN	0.434942	6.35e-19
cor8579	TMF1	PNN	0.434857	6.47e-19
cor8472	SNRNP200	PNN	0.434747	6.61e-19
cor22868	YY2	PNN	0.434723	6.65e-19
cor6332	ZNF331	PNN	0.434674	6.71e-19
cor7683	KIAA1109	PNN	0.434651	6.74e-19
cor9839	NUP205	PNN	0.434556	6.88e-19
cor23648	NKAPP1	PNN	0.434414	7.08e-19
cor16982	ZNF100	PNN	0.434298	7.25e-19
cor7823	LMBR1L	PNN	0.434291	7.26e-19
cor18721	SNORA22	PNN	0.434247	7.32e-19
cor2620	FMR1	PNN	0.434221	7.36e-19
cor1024	ROCK1	PNN	0.434161	7.45e-19
cor8875	KDM6A	PNN	0.434153	7.47e-19
cor21914	RBM26-AS1	PNN	0.434111	7.53e-19
cor13024	BPTF	PNN	0.434094	7.56e-19
cor4238	ARMC8	PNN	0.433992	7.71e-19
cor5088	APAF1	PNN	0.433983	7.73e-19
cor21412	FGD5-AS1	PNN	0.433969	7.75e-19
cor16372	COL4A5	PNN	0.433895	7.87e-19
cor9730	MMP21	PNN	0.433893	7.87e-19
cor17252	ZNF347	PNN	0.433848	7.94e-19
cor5046	SEPTIN7P9	PNN	0.433428	8.65e-19
cor18218	PKP4-AS1	PNN	0.433324	8.84e-19
cor1351	NT5C2	PNN	0.433254	8.96e-19
cor19526	SLX1A-SULT1A3	PNN	0.433253	8.97e-19
cor16878	ZNF136	PNN	0.433247	8.98e-19
cor2680	STK24	PNN	0.43324	8.99e-19
cor12792	ATF7	PNN	0.433116	9.22e-19
cor16779	ZNF565	PNN	0.433084	9.28e-19
cor8567	GOLGA4	PNN	0.433071	9.3e-19
cor3375	RIC1	PNN	0.433054	9.34e-19
cor7106	DYNC1LI2	PNN	0.432928	9.58e-19
cor28507	FBXL19-AS1	PNN	0.432843	9.75e-19
cor2062	SIRT1	PNN	0.4328	9.83e-19
cor18759	SNORA75	PNN	0.432613	1.02e-18
cor13343	HECTD4	PNN	0.432596	1.02e-18
cor7558	PNPT1	PNN	0.432554	1.03e-18
cor29793	ZNF649-AS1	PNN	0.432486	1.05e-18
cor21162	RPS4XP16	PNN	0.4324	1.07e-18
cor10641	TTC9C	PNN	0.432368	1.07e-18
cor758	ZFR	PNN	0.432326	1.08e-18
cor31073	RBM5-AS1	PNN	0.432204	1.11e-18
cor10417	MCM3AP	PNN	0.43216	1.12e-18
cor11161	FBXW12	PNN	0.432114	1.13e-18
cor14528	KLHL28	PNN	0.432047	1.15e-18
cor9505	CCDC50	PNN	0.431974	1.16e-18
cor18255	PRRC2A	PNN	0.431921	1.17e-18
cor1582	PALB2	PNN	0.431825	1.2e-18
cor28617	PAN3-AS1	PNN	0.431785	1.21e-18
cor5309	RBM19	PNN	0.431719	1.22e-18
cor7351	NCBP1	PNN	0.431689	1.23e-18
cor16539	SLX4	PNN	0.431679	1.23e-18
cor6753	KRAS	PNN	0.431644	1.24e-18
cor13758	CCNE2	PNN	0.431519	1.27e-18
cor6906	PIWIL4	PNN	0.431495	1.28e-18
cor16625	ZNF33A	PNN	0.431455	1.29e-18
cor12047	ZNF641	PNN	0.431396	1.31e-18
cor9782	ANKRD40	PNN	0.431384	1.31e-18
cor22567	RPS21P1	PNN	0.431374	1.31e-18
cor8936	SLC25A37	PNN	0.431242	1.35e-18
cor2366	DICER1	PNN	0.43122	1.35e-18
cor7972	PMM2	PNN	0.431099	1.39e-18
cor3983	KCTD20	PNN	0.431041	1.4e-18
cor6329	PLXNA3	PNN	0.430893	1.45e-18
cor14868	ZBTB2	PNN	0.430889	1.45e-18
cor1854	RCOR1	PNN	0.43082	1.47e-18
cor6350	TXLNGY	PNN	0.430767	1.48e-18
cor22257	TTC3-AS1	PNN	0.430456	1.58e-18
cor22345	PMS2P7	PNN	0.430385	1.6e-18
cor10347	ZNF230	PNN	0.430265	1.64e-18
cor9891	MIDEAS	PNN	0.430214	1.66e-18
cor13580	RALGAPA1	PNN	0.430175	1.67e-18
cor2924	UBR5	PNN	0.430163	1.68e-18
cor8794	TBC1D32	PNN	0.4301	1.7e-18
cor12227	THAP9	PNN	0.430092	1.7e-18
cor15886	SDHAP3	PNN	0.430046	1.72e-18
cor12433	UPF3A	PNN	0.429947	1.75e-18
cor17566	SMC5	PNN	0.429793	1.8e-18
cor7299	ABI1	PNN	0.429789	1.81e-18
cor2436	SALL4	PNN	0.429776	1.81e-18
cor10278	MORC3	PNN	0.429625	1.87e-18
cor8452	HNRNPLL	PNN	0.429583	1.88e-18
cor24723	NDUFA6-DT	PNN	0.429573	1.89e-18
cor30349	PI4KAP1	PNN	0.429397	1.95e-18
cor15553	MED12	PNN	0.429387	1.96e-18
cor13163	PAIP1	PNN	0.429158	2.05e-18
cor5682	GPCPD1	PNN	0.429129	2.06e-18
cor7793	GIT2	PNN	0.429098	2.08e-18
cor3022	PPP6R1	PNN	0.429067	2.09e-18
cor5704	STK35	PNN	0.429038	2.1e-18
cor6408	CAPN7	PNN	0.428992	2.12e-18
cor2289	EP300	PNN	0.428938	2.14e-18
cor12757	LONRF2	PNN	0.428908	2.16e-18
cor24730	PRMT5-AS1	PNN	0.428866	2.17e-18
cor803	CDK17	PNN	0.428811	2.2e-18
cor17201	MCMBP	PNN	0.428762	2.22e-18
cor16130	PTRH1	PNN	0.428686	2.25e-18
cor5391	TTC21B	PNN	0.428651	2.27e-18
cor4516	ALMS1	PNN	0.428631	2.28e-18
cor26034	ODCP	PNN	0.428621	2.28e-18
cor16277	SEMA4D	PNN	0.42847	2.35e-18
cor30011	ZNF30-AS1	PNN	0.428458	2.36e-18
cor16311	SHISA7	PNN	0.428334	2.42e-18
cor1619	REST	PNN	0.428183	2.49e-18
cor7744	ETNK1	PNN	0.428156	2.51e-18
cor11497	GAPVD1	PNN	0.428104	2.53e-18
cor5768	XRCC3	PNN	0.427961	2.61e-18
cor17681	SNORA60	PNN	0.427925	2.62e-18
cor164	MARK4	PNN	0.427902	2.64e-18
cor7026	MAP3K7	PNN	0.427877	2.65e-18
cor10906	GNPDA2	PNN	0.427869	2.65e-18
cor863	MTMR1	PNN	0.427811	2.68e-18
cor12936	ZNF440	PNN	0.427697	2.75e-18
cor3249	FKBP14	PNN	0.427693	2.75e-18
cor13597	C12orf76	PNN	0.42753	2.84e-18
cor18575	DENND1C	PNN	0.427365	2.93e-18
cor11491	PIGA	PNN	0.427316	2.96e-18
cor9931	PCGF6	PNN	0.42731	2.97e-18
cor1194	MARK2	PNN	0.427222	3.02e-18
cor609	OFD1	PNN	0.427112	3.09e-18
cor4911	ACYP1	PNN	0.427098	3.09e-18
cor4544	PHF13	PNN	0.427069	3.11e-18
cor16782	WDR5	PNN	0.427064	3.12e-18
cor228	HEATR5B	PNN	0.42704	3.13e-18
cor2555	RNMT	PNN	0.426985	3.17e-18
cor5500	ATP8A1	PNN	0.426957	3.18e-18
cor11212	ICE1	PNN	0.426855	3.25e-18
cor29061	MIR5692B	PNN	0.42678	3.3e-18
cor18644	ZDHHC11B	PNN	0.426668	3.37e-18
cor4972	HELLS	PNN	0.426487	3.5e-18
cor6232	ACSBG2	PNN	0.426308	3.62e-18
cor31026	LINC00921	PNN	0.426301	3.63e-18
cor1474	DNM2	PNN	0.426174	3.72e-18
cor16795	INCA1	PNN	0.426139	3.75e-18
cor15873	ZNF267	PNN	0.426044	3.82e-18
cor29373	MIR5704	PNN	0.425982	3.86e-18
cor977	LRRC40	PNN	0.425962	3.88e-18
cor9591	AHCTF1	PNN	0.425888	3.94e-18
cor15381	LIN9	PNN	0.425875	3.95e-18
cor20671	SNORD12B	PNN	0.425858	3.96e-18
cor6477	ZNF304	PNN	0.425848	3.97e-18
cor1589	GRHL2	PNN	0.425728	4.06e-18
cor23036	WARS2-AS1	PNN	0.425632	4.14e-18
cor16034	SPATC1	PNN	0.425564	4.2e-18
cor254	NCAPD2	PNN	0.425508	4.24e-18
cor6186	MOSPD2	PNN	0.425365	4.37e-18
cor18400	ZNF155	PNN	0.425361	4.37e-18
cor11908	STX3	PNN	0.425261	4.46e-18
cor10640	LBHD1	PNN	0.425239	4.48e-18
cor12037	GATAD2A	PNN	0.425137	4.57e-18
cor13691	DHX36	PNN	0.425124	4.58e-18
cor8501	UBXN4	PNN	0.425082	4.62e-18
cor4327	NEK4	PNN	0.425034	4.66e-18
cor12274	SEPTIN2	PNN	0.425016	4.68e-18
cor11808	TMX3	PNN	0.425011	4.68e-18
cor7230	TTYH3	PNN	0.424982	4.71e-18
cor15568	EIF4ENIF1	PNN	0.424916	4.77e-18
cor12320	CDKN2AIP	PNN	0.4249	4.79e-18
cor1076	CLEC2D	PNN	0.424768	4.91e-18
cor1535	ZNF510	PNN	0.424643	5.04e-18
cor1809	SLC23A2	PNN	0.4246	5.08e-18
cor30952	BIRC6-AS2	PNN	0.42453	5.15e-18
cor20519	MIR1285-1	PNN	0.424516	5.16e-18
cor11177	RAD54L2	PNN	0.424451	5.23e-18
cor3323	COA1	PNN	0.424442	5.24e-18
cor14253	ZNF354C	PNN	0.424424	5.26e-18
cor26988	NAIPP4	PNN	0.424419	5.27e-18
cor19153	MIR643	PNN	0.424399	5.29e-18
cor19199	GNRHR2	PNN	0.424387	5.3e-18
cor5497	MPHOSPH10	PNN	0.424336	5.35e-18
cor11230	NIPBL	PNN	0.424313	5.38e-18
cor4217	SMC4	PNN	0.424277	5.42e-18
cor14420	ZNF852	PNN	0.424269	5.42e-18
cor26229	CICP16	PNN	0.42422	5.48e-18
cor4220	TBCCD1	PNN	0.424218	5.48e-18
cor2039	WAC	PNN	0.424176	5.52e-18
cor14159	PAWR	PNN	0.42417	5.53e-18
cor1329	MKRN2	PNN	0.424095	5.61e-18
cor17781	RNU6-1099P	PNN	0.423964	5.76e-18
cor7007	RINT1	PNN	0.423828	5.92e-18
cor825	HDAC7	PNN	0.423814	5.93e-18
cor984	ATG2B	PNN	0.42376	6e-18
cor8381	TP53BP2	PNN	0.423749	6.01e-18
cor24255	LINC01278	PNN	0.423702	6.06e-18
cor24039	UPF3AP3	PNN	0.423684	6.09e-18
cor30820	ZNF229	PNN	0.42355	6.25e-18
cor2795	CAPN15	PNN	0.423516	6.29e-18
cor10130	NCK1	PNN	0.423495	6.32e-18
cor12264	IRF2	PNN	0.423369	6.48e-18
cor29104	DPRXP4	PNN	0.42322	6.67e-18
cor2219	JOSD1	PNN	0.423164	6.74e-18
cor16996	ZSCAN26	PNN	0.423139	6.78e-18
cor1960	HNRNPC	PNN	0.423138	6.78e-18
cor4149	CNOT6	PNN	0.423126	6.79e-18
cor5378	USP45	PNN	0.423068	6.87e-18
cor14794	GPR137C	PNN	0.422974	7e-18
cor19676	GANC	PNN	0.422969	7.01e-18
cor18525	SPDYE18	PNN	0.422786	7.26e-18
cor10932	YY1AP1	PNN	0.42277	7.28e-18
cor14435	FBXO34	PNN	0.422769	7.29e-18
cor10833	PRORSD1P	PNN	0.422746	7.32e-18
cor6128	MIS18BP1	PNN	0.422723	7.35e-18
cor30795	TSC22D1-AS1	PNN	0.422653	7.45e-18
cor24991	EIF4HP2	PNN	0.422623	7.5e-18
cor4866	HEATR1	PNN	0.42258	7.56e-18
cor17638	MIR324	PNN	0.422456	7.75e-18
cor8987	UHRF2	PNN	0.422395	7.84e-18
cor30698	GPR179	PNN	0.422315	7.97e-18
cor26194	SEC24B-AS1	PNN	0.422239	8.08e-18
cor11013	NEPRO	PNN	0.422226	8.11e-18
cor22915	DSTNP1	PNN	0.422148	8.23e-18
cor8843	ZNF92	PNN	0.422146	8.23e-18
cor16568	MSANTD1	PNN	0.422135	8.25e-18
cor11977	SP2	PNN	0.422076	8.35e-18
cor3406	ZFAND5	PNN	0.422005	8.46e-18
cor8410	C1orf131	PNN	0.421878	8.68e-18
cor4756	KMT2A	PNN	0.42185	8.72e-18
cor8421	SDE2	PNN	0.421696	8.99e-18
cor3544	GOSR1	PNN	0.421694	9e-18
cor22170	GUSBP11	PNN	0.42159	9.18e-18
cor502	UBA6	PNN	0.421589	9.18e-18
cor2302	ZBED4	PNN	0.421576	9.21e-18
cor11688	CEP57	PNN	0.421527	9.29e-18
cor20224	CCDC7	PNN	0.421495	9.35e-18
cor17302	ZBTB14	PNN	0.421371	9.58e-18
cor14092	POLE	PNN	0.421339	9.64e-18
cor3463	EDRF1	PNN	0.421203	9.9e-18
cor7370	UBAP2	PNN	0.421188	9.93e-18
cor15935	BCL9L	PNN	0.421053	1.02e-17
cor26934	LINC02615	PNN	0.420943	1.04e-17
cor21603	RPS3AP38	PNN	0.4209	1.05e-17
cor13773	PTPN2	PNN	0.420798	1.07e-17
cor9007	MFSD14B	PNN	0.420798	1.07e-17
cor27689	ZNF225	PNN	0.420676	1.1e-17
cor22560	MRPS18AP1	PNN	0.420668	1.1e-17
cor750	KMT2C	PNN	0.420591	1.12e-17
cor7514	TUBGCP4	PNN	0.420582	1.12e-17
cor9654	CHD1	PNN	0.420507	1.13e-17
cor12415	CPLX1	PNN	0.420393	1.16e-17
cor25889	JMJD7	PNN	0.420377	1.16e-17
cor13743	CKAP5	PNN	0.420369	1.17e-17
[truncated: 2,880 more rows]
