# Supplementary material for: Prognostic value of PNN in prostate cancer and its correlation with therapeutic significance
Source: Front Genet. 2022 Nov 16;13:1056224. doi: 10.3389/fgene.2022.1056224 (PMC9708726; doi:10.3389/fgene.2022.1056224)
Supplement: Supplementary file 2 [file Table1.XLSX]

## Sheet: Sheet1
Table S1: GSEA enrichment result
ID	Description	setSize	enrichmentScore	NES	pvalue	p.adjust	qvalues	rank	leading_edge	core_enrichment
hsa04740	Olfactory transduction	418	0.452354	2.19227	0.00106383	0.033498	0.0239234	11178	tags=56%, list=28%, signal=41%	OR2T10/OR52E8/OR10H2/OR1N2/GUCY2D/OR51A7/OR10H1/GNG13/CALML3/OR9A2/OR9A2/OR6B3/OR2T29/OR1D5/OR2G2/OR5M3/OR4K13/OR6V1/OR6V1/OR4S1/OR5M9/OR4A15/OR5AN1/OR2T35/OR2A12/OR2A12/OR52E2/OR10J4/OR6C74/OR8D1/OR6S1/OR4C45/OR7A10/OR10G9/OR51A4/OR4K3/OR1L1/OR56A1/OR4F15/OR5F1/OR5I1/OR4A16/OR8U1/OR2T7/OR2T7/OR2T7/OR4D2/OR11H2/OR10H3/OR10A7/OR5M10/OR9G1/OR9G1/OR4F5/OR1S2/OR6N2/OR5AL1/OR51J1/OR2G3/OR56A4/OR10A6/O…
hsa04714	Thermogenesis	218	0.338507	1.56964	0.00112613	0.033498	0.0239234	15618	tags=49%, list=39%, signal=30%	COX7B2/COX7A1/COX6A2/NDUFA13/PRKAG3/ATP5F1D/NDUFB7/NDUFA11/NDUFAF8/NDUFS8/NDUFA3/NDUFA3/NDUFA3/NDUFA3/NDUFA3/NDUFA3/NDUFA3/NDUFA3/NDUFA3/NDUFA3/COX4I1/ATP5F1E/ATP5ME/UQCR11/NDUFB8/COX4I2/COX5B/COX6B1/UQCRQ/UQCR10/COA3/NDUFB11/NDUFA2/NDUFS6/ATP5PO/ATP5MF/COX14/NDUFA7/ADCY8/NDUFB2/COX6C/NDUFB1/NDUFV2/NDUFC2/HRAS/HRAS/NDUFB10/NDUFS5/NDUFB9/COX8A/NDUFA1/COX17/UQCRB/COX7A2/ATP5MC1/NDUFA9/NDUFAB1/COX5A…
hsa05012	Parkinson disease	234	0.358311	1.66946	0.00112613	0.033498	0.0239234	16661	tags=52%, list=42%, signal=30%	COX7B2/COX7A1/COX6A2/TUBA3D/NDUFA13/CALML3/ATP5F1D/NDUFB7/NDUFA11/NDUFS8/NDUFA3/NDUFA3/NDUFA3/NDUFA3/NDUFA3/NDUFA3/NDUFA3/NDUFA3/NDUFA3/NDUFA3/COX4I1/ATP5F1E/UQCR11/NDUFB8/COX4I2/COX5B/COX6B1/UQCRQ/UQCR10/NDUFB11/NDUFA2/SEM1/UBA52/NDUFS6/TUBA3E/PSMB3/PSMB3/ATP5PO/NDUFA7/TUBA3C/CALML5/NDUFB2/PSMA2/COX6C/NDUFB1/NDUFV2/NDUFC2/CAMK2A/NDUFB10/NDUFS5/PSMB6/RPS27A/NDUFB9/COX8A/NDUFA1/UQCRB/TUBB2A/COX7A2…
hsa05171	Coronavirus disease - COVID-19	231	0.354864	1.65236	0.0011274	0.033498	0.0239234	9936	tags=37%, list=25%, signal=28%	FGB/CFD/CFD/RPS4Y2/C8B/RPL3L/MBL2/RPL36A/RPL13/PIK3R2/RPLP2/RPS19/RPS20/RPL36/RPL22L1/RPS21/RPL18A/RPS28/RPL18/C2/C2/C2/C2/C2/C2/C2/RPL38/RPL35/IFNA2/RPL28/RPL37A/UBA52/RPS15/RPS9/RPS9/RPS9/RPS9/RPS9/RPS9/RPS9/RPS9/RPS9/RPS9/RPL34/RPL32/RPL9/IFNA8/RPS10/RPL27A/RPS24/RPS29/RPSA/RPL29/RPL10L/FAU/RPL24/RPL26/RPS11/RPS12/RPLP1/RPL13A/RPL8/RPS16/IFNA4/C9/RPL12/RPL39/RPS27A/IFNA14/RPS5/RPL37/RPL21/RPL3…
hsa05415	Diabetic cardiomyopathy	189	0.369627	1.68388	0.00116279	0.033498	0.0239234	14836	tags=46%, list=37%, signal=29%	COX7B2/COX7A1/COX6A2/TNNI3/NDUFA13/ATP5F1D/NDUFB7/NDUFA11/PIK3R2/NDUFS8/NDUFA3/NDUFA3/NDUFA3/NDUFA3/NDUFA3/NDUFA3/NDUFA3/NDUFA3/NDUFA3/NDUFA3/COX4I1/ATP5F1E/SLC2A4/SLC2A4/UQCR11/NDUFB8/COX4I2/COX5B/COX6B1/UQCRQ/UQCR10/NDUFB11/NDUFA2/NDUFS6/PDHA2/ATP5PO/NDUFA7/NDUFB2/COX6C/NDUFB1/NDUFV2/NDUFC2/CAMK2A/NDUFB10/NDUFS5/NDUFB9/COX8A/NDUFA1/UQCRB/COX7A2/ATP5MC1/CTSD/NDUFA9/RYR2/NDUFAB1/COX5A/NDUFS7/NDUF…
hsa03010	Ribosome	138	0.582773	2.5372	0.00123609	0.033498	0.0239234	14230	tags=85%, list=36%, signal=55%	RPS4Y2/RPL3L/RNA5-8SN1/RNA5-8SN1/MRPL12/RPL36A/RPL13/RPLP2/RPS19/MRPL23/MRPL23/RPS20/RPL36/RPL22L1/RPS21/RPL18A/RPS28/RPL18/MRPL27/RPL38/RPL35/RPL28/RPL37A/UBA52/RPS15/RPS9/RPS9/RPS9/RPS9/RPS9/RPS9/RPS9/RPS9/RPS9/RPS9/RPL34/RPL32/RPL9/RNA5S9/RNA5-8SN3/RNA5-8SN3/RPS10/RPL27A/RPS24/RPS29/MRPL28/RPSA/RPL29/RPL10L/FAU/RPL24/RPL26/RNA5-8SN2/RPS11/MRPS12/MRPS12/RPS12/RPLP1/RPL13A/RPL8/RPS16/MRPL17/RPL1…
hsa00190	Oxidative phosphorylation	120	0.517575	2.22452	0.00123916	0.033498	0.0239234	12327	tags=56%, list=31%, signal=38%	COX7B2/COX7A1/COX6A2/NDUFA13/ATP5F1D/ATP6V1G3/ATP6V1G3/NDUFB7/NDUFA11/NDUFS8/NDUFA3/NDUFA3/NDUFA3/NDUFA3/NDUFA3/NDUFA3/NDUFA3/NDUFA3/NDUFA3/NDUFA3/COX4I1/ATP5F1E/ATP5ME/UQCR11/NDUFB8/COX4I2/COX5B/COX6B1/UQCRQ/UQCR10/NDUFB11/NDUFA2/NDUFS6/ATP5PO/ATP5MF/NDUFA7/NDUFB2/COX6C/NDUFB1/NDUFV2/NDUFC2/NDUFB10/NDUFS5/NDUFB9/COX8A/NDUFA1/COX17/UQCRB/COX7A2/ATP6V0B/ATP5MC1/NDUFA9/LHPP/NDUFAB1/ATP6V1F/COX5A/ND…
hsa05410	Hypertrophic cardiomyopathy	90	0.452949	1.86712	0.00127714	0.033498	0.0239234	747	tags=14%, list=2%, signal=14%	MYL2/MYH7/ACTC1/MYH6/TPM2/TNNI3/DES/CACNG6/PRKAG3/SGCG/SGCA/CACNG1/LAMA1/TNNC1
hsa04260	Cardiac muscle contraction	83	0.566343	2.29094	0.0012987	0.033498	0.0239234	2017	tags=27%, list=5%, signal=25%	COX7B2/MYL2/MYH7/ATP1B4/COX7A1/ACTC1/COX6A2/MYH6/TPM2/TNNI3/CACNG6/HRC/CACNG1/TNNC1/TRDN/MYL4/COX4I1/UQCR11/COX4I2/COX5B/COX6B1/UQCRQ/UQCR10
hsa00480	Glutathione metabolism	56	0.468729	1.78308	0.00134048	0.033498	0.0239234	16802	tags=66%, list=42%, signal=38%	ANPEP/GSTA3/GSTM5/NAT8B/GPX1/GPX5/GPX5/GSTP1/GSTA2/MGST1/GSTA1/GPX4/GGCT/GSTO1/GPX3/GSTM3/GSTA5/HPGDS/SRM/SMS/GSS/GSTM4/IDH2/GGT7/GSTA4/GSTO2/MGST2/TXNDC12/GSTK1/GGT5/PRDX6/MGST3/GPX2/GPX7/GGT1/GGT1/GGT6/GSR/GPX6/GPX6
hsa04978	Mineral absorption	60	0.516135	1.97559	0.00134048	0.033498	0.0239234	1595	tags=22%, list=4%, signal=21%	SLC26A3/ATP1B4/MT1G/MT1M/MT1E/MT1F/MT1X/MT2A/MT1HL1/MT1B/SLC39A4/SLC39A4/MT1A/MT1H
hsa05332	Graft-versus-host disease	38	-0.520245	-2.09697	0.00328947	0.033498	0.0239234	3524	tags=24%, list=9%, signal=22%	KLRD1/IFNG/IL2/IL6/TNF/TNF/TNF/TNF/TNF/TNF/TNF/TNF/FASLG/KIR2DL3/KIR2DL3/KIR2DL3/KIR2DL3/KIR2DL3/KIR2DL3/KIR2DL3/KIR2DL3/KIR2DL3/KIR2DL3/KIR2DL3/KIR2DL3/KIR2DL3/KIR2DL3/KIR2DL3/KIR2DL3/KIR2DL3/KIR2DL3/KIR2DL3/KIR2DL3/KIR2DL3/KIR2DL3/KIR2DL3/KIR2DL3/KIR2DL3/KIR2DL3/KIR2DL3/KIR2DL3/KIR2DL3/KIR2DL3/KIR2DL3/KIR3DL1/KIR3DL1/KIR3DL1/KIR3DL1/KIR3DL1/KIR3DL1/KIR3DL1/KIR3DL1/KIR3DL1/KIR3DL1/KIR3DL1/KIR3DL…
hsa05340	Primary immunodeficiency	37	-0.529202	-2.10787	0.00337838	0.033498	0.0239234	10519	tags=52%, list=26%, signal=38%	AIRE/RFX5/CD8B2/CD3E/LCK/BTK/TAP1/TAP1/TAP1/TAP1/TAP1/TAP1/TAP1/TAP1/CD8A/CD4/JAK3/AICDA/ZAP70/CIITA/CD40LG/RAG1/IGLL1/PTPRC/PTPRC/ICOS/IL7R
hsa04940	Type I diabetes mellitus	41	-0.468366	-1.92192	0.00343643	0.033498	0.0239234	27585	tags=100%, list=69%, signal=31%	HLA-A/HLA-A/HLA-A/HLA-A/HLA-A/HLA-A/HLA-A/CPE/PTPRN2/PTPRN2/HLA-DPB1/HLA-DPB1/HLA-DPB1/HLA-DPB1/HLA-DPB1/HLA-DPB1/HLA-DPB1/HLA-DPB1/HLA-B/HLA-B/HLA-B/HLA-B/HLA-B/HLA-B/PTPRN/HLA-DMA/HLA-DMA/HLA-DMA/HLA-DMA/HLA-DMA/HLA-DMA/HLA-DMA/HLA-DMA/GAD2/HLA-C/HLA-C/HLA-C/HLA-C/HLA-C/HLA-C/HLA-C/HLA-G/HLA-G/HLA-G/HLA-G/HLA-G/HLA-G/HLA-G/HLA-G/ICA1/HLA-DRB1/HLA-DRB1/HLA-DRB1/HLA-DRB1/HLA-DRB1/HLA-DRB1/HLA-F/H…
hsa02010	ABC transporters	45	-0.549218	-2.30058	0.00352113	0.033498	0.0239234	8536	tags=41%, list=21%, signal=32%	ABCB10/TAP1/TAP1/TAP1/TAP1/TAP1/TAP1/TAP1/TAP1/ABCA5/ABCA8/ABCA2/ABCC3/ABCD2/ABCA1/ABCA6/ABCA9/ABCA13/ABCA10/ABCC5/ABCC2/CFTR/ABCA4/ABCA12/ABCC12/ABCC11
hsa04672	Intestinal immune network for IgA production	45	-0.458141	-1.91907	0.00352113	0.033498	0.0239234	11031	tags=43%, list=28%, signal=31%	MAP3K14/MAP3K14/CCL28/HLA-DOA/HLA-DOA/HLA-DOA/HLA-DOA/HLA-DOA/HLA-DOA/HLA-DOA/HLA-DMB/HLA-DMB/HLA-DMB/HLA-DMB/HLA-DMB/HLA-DMB/HLA-DMB/HLA-DMB/IL4/HLA-DQA1/HLA-DQA1/HLA-DQA1/HLA-DQA1/HLA-DQA1/HLA-DQA1/HLA-DQA1/HLA-DQA1/HLA-DQA1/HLA-DQA1/HLA-DQA1/HLA-DQA1/HLA-DQA1/HLA-DQA1/CD86/IL5/TNFSF13B/HLA-DOB/HLA-DOB/HLA-DOB/HLA-DOB/HLA-DOB/HLA-DOB/IL10/AICDA/IL2/TNFRSF17/IL6/CD40LG/ITGB7/ICOS/CD80/ITGA4
hsa04261	Adrenergic signaling in cardiomyocytes	150	0.345838	1.53484	0.00360144	0.033498	0.0239234	1237	tags=9%, list=3%, signal=8%	MYL2/MYH7/ATP1B4/ACTC1/PPP1R1A/MYH6/TPM2/TNNI3/CACNG6/CALML3/CACNG1/TNNC1/ADRA1D/MYL4
hsa05144	Malaria	50	-0.398866	-1.70918	0.00367647	0.033498	0.0239234	8513	tags=54%, list=21%, signal=43%	SELE/MET/ITGB2/HGF/THBS2/CCL2/LRP1/VCAM1/TLR2/IL10/THBS1/CXCL8/CR1/ITGAL/IFNG/ICAM1/IL6/CR1L/CD40LG/TNF/TNF/TNF/TNF/TNF/TNF/TNF/TNF/TLR9/KLRK1/KLRC4-KLRK1/IL1B
hsa03460	Fanconi anemia pathway	54	-0.514235	-2.23541	0.00378788	0.033498	0.0239234	9269	tags=54%, list=23%, signal=41%	PALB2/RMI1/POLI/FANCD2/SLX1A/FANCC/FANCI/POLK/SLX4/POLH/SLX1B/PMS2/REV1/FAN1/FAN1/BLM/RPA4/FANCM/ATR/ATRIP/RAD51/REV3L/BRCA1/EME2/BRCA2/EME1/FANCA/FANCB/TOP3B/BRIP1
hsa05414	Dilated cardiomyopathy	95	0.405138	1.67951	0.00379747	0.033498	0.0239234	747	tags=12%, list=2%, signal=12%	MYL2/MYH7/ACTC1/MYH6/TPM2/TNNI3/DES/CACNG6/SGCG/SGCA/CACNG1/LAMA1/TNNC1
hsa05150	Staphylococcus aureus infection	91	0.401714	1.6576	0.00383632	0.033498	0.0239234	4417	tags=17%, list=11%, signal=16%	DEFA6/DEFA6/DEFA5/DEFA5/KRT31/KRT31/KRT9/KRT20/KRT20/CFD/CFD/DEFA3/DEFA3/MBL2/KRT32/KRT38/KRT13/KRT25/KRT24/C2/C2/C2/C2/C2/C2/C2/KRT26/KRT18/DEFB4B/DEFB4B/DEFB4B/DEFB4B/DEFB4B/DEFA1/DEFA1/DEFA1B/DEFA1B/DEFB103A/DEFB103A/DEFB103A
hsa05134	Legionellosis	57	-0.412588	-1.81609	0.00401606	0.033498	0.0239234	3907	tags=46%, list=10%, signal=41%	MYD88/HSPA1B/HSPA1B/HSPA1B/HSPA1B/HSPA1B/CLK4/NLRC4/ITGAM/CLK1/ITGB2/HSPA6/C3/NFKB1/TLR2/CXCL8/CR1/APAF1/IL6/CR1L/TNF/TNF/TNF/TNF/TNF/TNF/TNF/TNF/CXCL3/IL12B/CXCL1/NAIP/NAIP/NAIP/IL1B/CXCL2
hsa05321	Inflammatory bowel disease	63	-0.572189	-2.55101	0.00414938	0.033498	0.0239234	10918	tags=51%, list=27%, signal=37%	GATA3/HLA-DOA/HLA-DOA/HLA-DOA/HLA-DOA/HLA-DOA/HLA-DOA/HLA-DOA/HLA-DMB/HLA-DMB/HLA-DMB/HLA-DMB/HLA-DMB/HLA-DMB/HLA-DMB/HLA-DMB/NOD2/IL4/HLA-DQA1/HLA-DQA1/HLA-DQA1/HLA-DQA1/HLA-DQA1/HLA-DQA1/HLA-DQA1/HLA-DQA1/HLA-DQA1/HLA-DQA1/HLA-DQA1/HLA-DQA1/HLA-DQA1/HLA-DQA1/IL4R/SMAD3/FOXP3/TGFB2/IL18R1/STAT3/IL5/RORA/NFKB1/HLA-DOB/HLA-DOB/HLA-DOB/HLA-DOB/HLA-DOB/HLA-DOB/STAT4/IL12RB1/TLR2/IL10/IL17F/TBX21/IFN…
hsa04742	Taste transduction	85	-0.390284	-1.85843	0.00431034	0.033498	0.0239234	6370	tags=41%, list=16%, signal=34%	TAS2R43/TAS2R43/TAS2R43/TAS2R13/TAS2R13/TAS2R13/SCN3A/TAS2R30/TAS2R30/TAS2R30/GRM4/CALHM1/TAS2R46/TAS2R46/TAS2R46/P2RX3/HTR1B/CHRM3/TAS2R19/TAS2R19/TAS2R19/GABBR1/GABBR1/GABBR1/GABBR1/GABBR1/GABBR1/GABBR1/TAS2R4/TAS2R31/TAS2R31/TAS2R31/P2RY1/ITPR3/P2RY4/TAS2R20/TAS2R20/TAS2R20/TAS2R10/TAS2R10/TAS2R10/HTR3E/TAS2R5/TAS2R3/SCN9A/HTR3A/HTR1F/ASIC2/GABRA2/TAS2R38
hsa05140	Leishmaniasis	74	-0.455895	-2.09967	0.00431034	0.033498	0.0239234	10943	tags=44%, list=28%, signal=32%	MAPK13/HLA-DOA/HLA-DOA/HLA-DOA/HLA-DOA/HLA-DOA/HLA-DOA/HLA-DOA/HLA-DMB/HLA-DMB/HLA-DMB/HLA-DMB/HLA-DMB/HLA-DMB/HLA-DMB/HLA-DMB/IL4/HLA-DQA1/HLA-DQA1/HLA-DQA1/HLA-DQA1/HLA-DQA1/HLA-DQA1/HLA-DQA1/HLA-DQA1/HLA-DQA1/HLA-DQA1/HLA-DQA1/HLA-DQA1/HLA-DQA1/HLA-DQA1/MYD88/JAK1/TGFB2/FCGR3B/ELK1/ITGAM/JAK2/TRAF6/ITGB2/FCGR3A/C3/NFKB1/HLA-DOB/HLA-DOB/HLA-DOB/HLA-DOB/HLA-DOB/HLA-DOB/ITGB1/TLR2/CYBB/IL10/CR1/I…
hsa04612	Antigen processing and presentation	70	-0.33981	-1.54314	0.00434783	0.033498	0.0239234	4750	tags=32%, list=12%, signal=28%	KIR2DS4/KIR2DS4/KIR2DS4/KIR2DS4/KIR2DS4/KIR2DS4/KIR2DS4/KIR2DS4/KIR2DS4/KIR2DS4/KIR2DS4/KIR2DS4/KIR2DS4/KIR2DS4/KIR2DS4/KIR2DS4/KIR2DS4/KIR2DS4/KIR2DS4/KIR2DS4/KIR2DS4/KIR2DS4/KIR2DS4/KIR2DS4/KIR2DS4/KIR2DS4/KIR2DS4/KIR2DS4/KIR2DS4/KIR2DS4/KIR2DS4/KIR2DS4/KLRC3/KLRD1/IFNG/CIITA/TNF/TNF/TNF/TNF/TNF/TNF/TNF/TNF/KIR2DL3/KIR2DL3/KIR2DL3/KIR2DL3/KIR2DL3/KIR2DL3/KIR2DL3/KIR2DL3/KIR2DL3/KIR2DL3/KIR2DL3/…
hsa04512	ECM-receptor interaction	87	-0.421807	-2.00707	0.00440529	0.033498	0.0239234	9719	tags=66%, list=24%, signal=50%	SDC4/THBS3/GP6/GP6/GP6/GP6/GP6/GP6/GP6/GP6/GP6/GP6/TNC/LAMA4/RELN/COL6A3/FREM1/COL4A2/COL1A2/LAMA5/VWF/DAG1/TNXB/TNXB/TNXB/TNXB/TNXB/TNXB/TNXB/TNXB/ITGA11/LAMB1/LAMA2/SPP1/ITGA2/ITGA2B/GP5/ITGB3/IBSP/ITGAV/COL6A6/THBS2/LAMC2/AGRN/COL4A5/CHAD/COL4A1/ITGA6/ITGB1/ITGB8/COL1A1/GP1BA/ITGB6/COL2A1/FRAS1/THBS1/HMMR/LAMB4/DMP1/FN1/LAMC1/VTN/LAMA3/HSPG2/ITGB7/ITGA10/ITGA4/COL9A2
hsa05235	PD-L1 expression and PD-1 checkpoint pathway in cancer	89	-0.353039	-1.68714	0.00444444	0.033498	0.0239234	11760	tags=48%, list=30%, signal=34%	MAPK14/NRAS/CHUK/IKBKG/AKT3/AKT3/CSNK2A1/MAPK13/RAF1/EGFR/MYD88/CD274/JAK1/STAT3/MAP3K3/PPP3CA/EML4/CD3E/LCK/PTPN11/HIF1A/NFATC3/JAK2/TRAF6/KRAS/CD247/RPS6KB1/CD4/PIK3CD/NFKB1/PIK3CA/TIRAP/TLR2/NFATC2/PLCG1/IKBKB/TICAM2/CD3G/ZAP70/LAT/IFNG/PDCD1/PDCD1/CSNK2A3/STAT1/TLR9/RASGRP1/PPP3R2
hsa05323	Rheumatoid arthritis	89	-0.416343	-1.98966	0.00444444	0.033498	0.0239234	10793	tags=38%, list=27%, signal=27%	HLA-DOA/HLA-DOA/HLA-DOA/HLA-DOA/HLA-DOA/HLA-DOA/HLA-DOA/HLA-DMB/HLA-DMB/HLA-DMB/HLA-DMB/HLA-DMB/HLA-DMB/HLA-DMB/HLA-DMB/HLA-DQA1/HLA-DQA1/HLA-DQA1/HLA-DQA1/HLA-DQA1/HLA-DQA1/HLA-DQA1/HLA-DQA1/HLA-DQA1/HLA-DQA1/HLA-DQA1/HLA-DQA1/HLA-DQA1/HLA-DQA1/TGFB2/TEK/CD86/ITGB2/TNFSF13B/HLA-DOB/HLA-DOB/HLA-DOB/HLA-DOB/HLA-DOB/HLA-DOB/CCL2/FLT1/CXCL6/TLR2/TNFRSF11A/TNFSF11/MMP3/CXCL8/ITGAL/IFNG/CTLA4/ICAM1/IL…
hsa05222	Small cell lung cancer	92	-0.306595	-1.48587	0.0044843	0.033498	0.0239234	12113	tags=50%, list=30%, signal=35%	LAMA4/BCL2/PTGS2/PIK3R1/CDK2/MYC/COL4A2/CHUK/IKBKG/AKT3/AKT3/CDKN2B/CASP3/CCND1/LAMA5/TRAF5/XIAP/PTK2/RB1/BIRC2/LAMB1/LAMA2/TRAF6/TRAF3/ITGA2/ITGA2B/ITGAV/POLK/LAMC2/PIK3CD/COL4A5/NFKB1/PIK3CA/COL4A1/ITGA6/ITGB1/SKP2/TRAF1/E2F3/IKBKB/E2F2/E2F2/LAMB4/BIRC3/CCNE2/APAF1/FN1/LAMC1/LAMA3/NOS2
hsa04658	Th1 and Th2 cell differentiation	90	-0.518432	-2.47547	0.00456621	0.033498	0.0239234	10943	tags=48%, list=28%, signal=35%	MAPK13/GATA3/HLA-DOA/HLA-DOA/HLA-DOA/HLA-DOA/HLA-DOA/HLA-DOA/HLA-DOA/TYK2/HLA-DMB/HLA-DMB/HLA-DMB/HLA-DMB/HLA-DMB/HLA-DMB/HLA-DMB/HLA-DMB/IL4/HLA-DQA1/HLA-DQA1/HLA-DQA1/HLA-DQA1/HLA-DQA1/HLA-DQA1/HLA-DQA1/HLA-DQA1/HLA-DQA1/HLA-DQA1/HLA-DQA1/HLA-DQA1/HLA-DQA1/HLA-DQA1/IL4R/JAK1/DLL4/MAPK8/PPP3CA/CD3E/LCK/MAML3/NFATC3/JAK2/IL5/CD247/DLL1/DLL1/CD4/NFKB1/HLA-DOB/HLA-DOB/HLA-DOB/HLA-DOB/HLA-DOB/HLA-DO…
hsa04657	IL-17 signaling pathway	94	-0.421072	-2.03997	0.00462963	0.033498	0.0239234	5914	tags=32%, list=15%, signal=27%	NFKB1/CCL2/MUC5AC/MUC5AC/IL17C/CXCL6/FOSL1/IKBKB/CXCL10/IL17F/MMP3/CXCL8/IFNG/CCL7/IL6/TNFAIP3/TNF/TNF/TNF/TNF/TNF/TNF/TNF/TNF/CXCL3/IL17A/MMP1/CXCL1/S100A7A/CCL20/IL1B/CXCL2/MUC5B/IL13/MMP13/CXCL5
hsa04640	Hematopoietic cell lineage	95	-0.302006	-1.46853	0.00471698	0.033498	0.0239234	10793	tags=46%, list=27%, signal=33%	HLA-DOA/HLA-DOA/HLA-DOA/HLA-DOA/HLA-DOA/HLA-DOA/HLA-DOA/CD1A/HLA-DMB/HLA-DMB/HLA-DMB/HLA-DMB/HLA-DMB/HLA-DMB/HLA-DMB/HLA-DMB/CSF1R/IL4/HLA-DQA1/HLA-DQA1/HLA-DQA1/HLA-DQA1/HLA-DQA1/HLA-DQA1/HLA-DQA1/HLA-DQA1/HLA-DQA1/HLA-DQA1/HLA-DQA1/HLA-DQA1/HLA-DQA1/HLA-DQA1/CD8B2/IL4R/CD1E/CD3E/CD2/KITLG/CD22/ITGAM/IL5/CD1B/ITGA2/IL7/ITGA2B/GP5/CSF3R/ITGB3/MS4A1/CD8A/CD4/HLA-DOB/HLA-DOB/HLA-DOB/HLA-DOB/HLA-DOB…
hsa05145	Toxoplasmosis	110	-0.370058	-1.86454	0.00487805	0.033498	0.0239234	11760	tags=48%, list=30%, signal=34%	MAPK14/MAPK9/TAB2/TAB2/CHUK/CASP8/IKBKG/AKT3/AKT3/MAPK13/HLA-DOA/HLA-DOA/HLA-DOA/HLA-DOA/HLA-DOA/HLA-DOA/HLA-DOA/CASP3/TYK2/HLA-DMB/HLA-DMB/HLA-DMB/HLA-DMB/HLA-DMB/HLA-DMB/HLA-DMB/HLA-DMB/LAMA5/HLA-DQA1/HLA-DQA1/HLA-DQA1/HLA-DQA1/HLA-DQA1/HLA-DQA1/HLA-DQA1/HLA-DQA1/HLA-DQA1/HLA-DQA1/HLA-DQA1/HLA-DQA1/HLA-DQA1/HLA-DQA1/XIAP/MYD88/JAK1/HSPA1B/HSPA1B/HSPA1B/HSPA1B/HSPA1B/TGFB2/STAT3/MAPK8/ALOX5/ALOX…
hsa04972	Pancreatic secretion	101	-0.310335	-1.52527	0.00492611	0.033498	0.0239234	2665	tags=16%, list=7%, signal=15%	ITPR3/CFTR/PRSS1/PRSS1/PLA2G3/ADCY7/PRSS3/PRSS2/PRSS2/CA2/CELA2A/CELA2B/PNLIPRP1/PLA2G2E/CCKAR/CELA3B/CLCA1/CELA3A
hsa05142	Chagas disease	101	-0.344966	-1.69548	0.00492611	0.033498	0.0239234	12372	tags=48%, list=31%, signal=33%	MAPK1/IRAK4/IFNGR1/PIK3R1/PLCB1/MAPK14/MAPK9/CHUK/CASP8/IKBKG/AKT3/AKT3/PPP2R1B/MAPK13/TGFBR2/MYD88/TGFB2/PPP2R2A/MAPK8/CD3E/PPP2R2C/CFLAR/FAS/TRAF6/CD247/PLCB4/PLCB2/PIK3CD/C3/NFKB1/PIK3CA/CCL2/TLR2/BDKRB2/IL10/IKBKB/SERPINE1/CXCL8/TLR6/CD3G/IFNG/IL2/IL6/TNF/TNF/TNF/TNF/TNF/TNF/TNF/TNF/FASLG/IL12B/TLR9/IL1B/NOS2
hsa05146	Amoebiasis	101	-0.36972	-1.81714	0.00492611	0.033498	0.0239234	10633	tags=48%, list=27%, signal=35%	CD1A/CASP3/LAMA5/PRKCG/MUC2/MUC2/MUC2/TGFB2/PTK2/CD1E/ITGAM/LAMB1/PRKCA/LAMA2/CD1B/ITGB2/PLCB4/PLCB2/LAMC2/PIK3CD/COL4A5/NFKB1/PIK3CA/COL4A1/TLR2/COL1A1/IL10/SERPINB9/LAMB4/COL3A1/CXCL8/SERPINB10/IFNG/FN1/IL6/LAMC1/SERPINB13/SERPINB3/TNF/TNF/TNF/TNF/TNF/TNF/TNF/TNF/CXCL3/IL12B/LAMA3/CXCL1/SERPINB4/IL1B/CXCL2/NOS2
hsa04668	TNF signaling pathway	112	-0.448088	-2.25884	0.0049505	0.033498	0.0239234	12372	tags=64%, list=31%, signal=44%	MAPK1/PTGS2/MAP3K7/PIK3R1/MLKL/VEGFD/CREB3L2/MAPK14/MAPK9/TAB2/TAB2/CHUK/CASP8/SOCS3/IKBKG/AKT3/AKT3/MAP3K14/MAP3K14/DAB2IP/RIPK3/RIPK3/MAPK13/ATF6B/ATF6B/ATF6B/ATF6B/CASP3/NOD2/TRAF5/ATF2/IL18R1/MAPK8/BIRC2/CASP10/CREB1/CFLAR/FAS/SELE/TRAF3/MMP9/ITCH/TAB3/CREB5/LTA/LTA/LTA/LTA/LTA/LTA/LTA/PIK3CD/NFKB1/PIK3CA/CCL2/RPS6KA5/VCAM1/CXCL6/TRAF1/IKBKB/CXCL10/BIRC3/MMP3/CREB3L3/LIF/MAP3K8/ICAM1/IL6/TNFA…
hsa04659	Th17 cell differentiation	105	-0.46012	-2.29484	0.00497512	0.033498	0.0239234	11101	tags=43%, list=28%, signal=31%	RUNX1/MAPK13/GATA3/TGFBR2/HLA-DOA/HLA-DOA/HLA-DOA/HLA-DOA/HLA-DOA/HLA-DOA/HLA-DOA/TYK2/HLA-DMB/HLA-DMB/HLA-DMB/HLA-DMB/HLA-DMB/HLA-DMB/HLA-DMB/HLA-DMB/IL4/HLA-DQA1/HLA-DQA1/HLA-DQA1/HLA-DQA1/HLA-DQA1/HLA-DQA1/HLA-DQA1/HLA-DQA1/HLA-DQA1/HLA-DQA1/HLA-DQA1/HLA-DQA1/HLA-DQA1/HLA-DQA1/IL4R/SMAD3/JAK1/FOXP3/STAT3/MAPK8/PPP3CA/CD3E/LCK/HIF1A/NFATC3/JAK2/CD247/AHR/RORA/CD4/NFKB1/HLA-DOB/HLA-DOB/HLA-DOB/H…
hsa04933	AGE-RAGE signaling pathway in diabetic complications	100	-0.39175	-1.92824	0.00497512	0.033498	0.0239234	12646	tags=61%, list=32%, signal=42%	AGER/AGER/AGER/AGER/AGER/AGER/AGER/BCL2/MAPK1/PIK3R1/VEGFD/DIAPH1/PLCB1/MAPK14/MAPK9/COL4A2/NRAS/COL1A2/PRKCE/AKT3/AKT3/MAPK13/PLCE1/TGFBR2/CASP3/CCND1/AGT/SMAD3/TGFB2/STAT3/MAPK8/NOS3/PIM1/PRKCA/JAK2/SELE/KRAS/THBD/PLCB4/PLCB2/F3/PIK3CD/PLCG2/COL4A5/NFKB1/PIK3CA/CCL2/COL4A1/VCAM1/COL1A1/CYBB/PLCG1/COL3A1/SERPINE1/CXCL8/ICAM1/FN1/IL6/VEGFA/STAT1/TNF/TNF/TNF/TNF/TNF/TNF/TNF/TNF/IL1A/IL1B
hsa00564	Glycerophospholipid metabolism	98	-0.294195	-1.43526	0.005	0.033498	0.0239234	3877	tags=11%, list=10%, signal=10%	GPAT2/LPIN3/DGKH/PLPP4/LPGAT1/GPAT3/PLA2G4B/PLA2G3/JMJD7-PLA2G4B/PLA2G2E/PLA2G4D/DGKK/CHAT
hsa04061	Viral protein interaction with cytokine and cytokine receptor	98	-0.475583	-2.32017	0.005	0.033498	0.0239234	7304	tags=42%, list=18%, signal=34%	LTA/LTA/LTA/LTA/LTA/LTA/LTA/CCL18/CCL18/CCL18/CCL2/TNFRSF10A/CXCL6/CCR5/CCR1/ACKR3/IL10RA/IL10/CXCL11/CXCR5/CXCR3/CXCL10/CCR7/IL37/CCR2/CCL8/CXCL8/ACKR4/IL2/XCR1/CCL7/IL6/IL20/IL18RAP/TNF/TNF/TNF/TNF/TNF/TNF/TNF/TNF/CXCL3/TNFSF14/IL2RB/IL2RA/CXCL9/CXCL1/CCR4/CCR8/CCL20/CXCL2/CCR6/CXCL5
hsa04625	C-type lectin receptor signaling pathway	104	-0.341638	-1.70407	0.005	0.033498	0.0239234	11760	tags=53%, list=30%, signal=37%	MAPK14/MAPK9/NRAS/CHUK/CASP8/IKBKG/AKT3/AKT3/CLEC4E/MAP3K14/MAP3K14/MAPK13/RAF1/CLEC1B/CYLD/MAPK8/PPP3CA/ITPR2/PTPN11/MALT1/PLK3/NFATC3/KRAS/EGR2/PAK1/CALML4/STAT2/PIK3CD/PLCG2/ARHGEF12/CBLB/NFKB1/PIK3CA/NLRP3/CD209/ITPR1/NFATC2/SYK/KSR1/IL10/IKBKB/CLEC7A/CLEC4D/EGR3/IL2/IL6/STAT1/TNF/TNF/TNF/TNF/TNF/TNF/TNF/TNF/ITPR3/IL12B/IRF9/IRF9/CLEC6A/IL1B/PPP3R2
hsa04660	T cell receptor signaling pathway	104	-0.479445	-2.39145	0.005	0.033498	0.0239234	11869	tags=62%, list=30%, signal=43%	PAK4/VAV2/MAPK14/MAPK9/GSK3B/NRAS/CHUK/IKBKG/AKT3/AKT3/MAP3K14/MAP3K14/MAPK13/RAF1/IL4/CD8B2/VAV1/FYN/MAPK8/PPP3CA/CD3E/LCK/MALT1/DLG1/SOS2/SOS1/NCK1/NFATC3/KRAS/IL5/PDPK1/CD247/PAK1/CD8A/CD4/PIK3CD/CBLB/NFKB1/PIK3CA/LCP2/NFATC2/IL10/CARD11/PLCG1/IKBKB/VAV3/MAP3K8/CD3G/ZAP70/LAT/IFNG/IL2/CTLA4/PDCD1/PDCD1/CD40LG/TNF/TNF/TNF/TNF/TNF/TNF/TNF/TNF/RASGRP1/PTPRC/PTPRC/ICOS/PAK6/BUB1B-PAK6/ITK/PPP3R2
hsa04725	Cholinergic synapse	113	-0.310364	-1.5615	0.005	0.033498	0.0239234	10307	tags=35%, list=26%, signal=26%	PRKCG/CAMK2D/CACNA1C/CACNA1C/FYN/ITPR2/ADCY9/CHRNA7/CHRNA7/CHRNA7/CHRNB2/CREB1/PIK3R6/PRKCA/JAK2/CHRM4/KRAS/KCNQ5/SLC5A7/PLCB4/CREB5/PLCB2/ADCY2/ADCY6/PIK3CD/ADCY3/GNG3/PIK3CA/ITPR1/KCNJ2/CHRM3/PIK3R5/CHRNA6/CREB3L3/KCNQ3/ITPR3/PIK3CG/CHRM5/ADCY7/CACNA1D/CACNA1B/SLC18A3/CHAT
hsa04726	Serotonergic synapse	113	-0.296362	-1.49105	0.005	0.033498	0.0239234	9539	tags=38%, list=24%, signal=29%	CYP4X1/ITPR2/KCNN2/ALOX5/ALOX5/CYP2C8/TPH1/PRKCA/KRAS/BRAF/CYP2D7/CYP2D7/CYP2D7/CYP2D7/CYP2D7/PLCB4/PLCB2/GNG3/MAOB/HTR4/HTR2B/ITPR1/ALOX12/HTR1B/HTR2A/SLC18A1/ALOX12B/ALOX15/SLC6A4/ITPR3/CYP2D6/CYP2D6/CYP2D6/CYP2D6/CYP2D6/CYP2D6/TPH2/HTR6/PLA2G4B/HTR3E/HTR2C/JMJD7-PLA2G4B/KCND2/HTR3A/HTR1F/CACNA1D/CACNA1B/PLA2G4D
hsa04750	Inflammatory mediator regulation of TRP channels	98	-0.293987	-1.43424	0.005	0.033498	0.0239234	7396	tags=26%, list=19%, signal=21%	PLCB4/PLCB2/ADCY2/ADCY6/PIK3CD/PLCG2/ADCY3/TRPA1/PIK3CA/ASIC4/HTR2B/ITPR1/BDKRB2/ALOX12/PLCG1/HTR2A/IL1RAP/ITPR3/PLA2G4B/HTR2C/JMJD7-PLA2G4B/ADCY7/IL1B/TRPV1/ASIC2/PLA2G4D
hsa04914	Progesterone-mediated oocyte maturation	98	-0.324515	-1.58318	0.005	0.033498	0.0239234	9614	tags=36%, list=24%, signal=27%	RPS6KA3/MAPK8/ADCY9/MAD2L1/STK10/CPEB2/AURKA/KRAS/BRAF/PKMYT1/CDC25C/CDK1/ADCY2/ADCY6/SPDYE6/PIK3CD/ADCY3/SPDYE4/PIK3CA/IGF1R/CCNA2/CPEB4/SPDYE18/SPDYA/ANAPC1/PDE3B/PLK1/SPDYE16/SPDYE16/BUB1/SPDYE5/SPDYE1/SPDYE1/SPDYE1/ADCY7/SPDYE2B/SPDYE2/INS
hsa04724	Glutamatergic synapse	114	-0.35178	-1.76717	0.00505051	0.033498	0.0239234	7420	tags=41%, list=19%, signal=33%	HOMER1/PLA2G4A/GLS/PRKCG/SHANK2/CACNA1C/CACNA1C/PPP3CA/ITPR2/ADCY9/SLC38A1/GRM6/PRKCA/GRM1/GRIN2D/DLG4/PLCB4/PLCB2/ADCY2/ADCY6/ADCY3/SHANK1/GRIK3/GNG3/PLD1/GRM4/ITPR1/GRIN2A/GLS2/GRM3/GRK3/SHANK3/GRIA2/GRIK2/GRIK4/GRM2/ITPR3/GRM8/PLA2G4B/JMJD7-PLA2G4B/ADCY7/GRIA4/PPP3R2/GRIN3A/GRIK1/CACNA1D/PLA2G4D/GRM7
hsa04064	NF-kappa B signaling pathway	102	-0.448692	-2.20824	0.00510204	0.033498	0.0239234	11542	tags=55%, list=29%, signal=39%	TAB2/TAB2/CHUK/IKBKG/CCL4/CCL4/CCL4/CSNK2A1/MAP3K14/MAP3K14/CCL13/TRAF5/EDA2R/XIAP/CARD14/MYD88/PARP1/CYLD/ERC1/EDAR/LCK/MALT1/BIRC2/PLAU/CFLAR/BTK/TRAF6/TRAF3/TRIM25/TAB3/LTA/LTA/LTA/LTA/LTA/LTA/LTA/TNFSF13B/PLCG2/NFKB1/TIRAP/VCAM1/SYK/TRAF1/CARD11/TNFRSF11A/PLCG1/IKBKB/TICAM2/BIRC3/ATM/TNFSF11/CXCL8/ZAP70/LAT/DDX58/ICAM1/CD40LG/TNFAIP3/CSNK2A3/TNF/TNF/TNF/TNF/TNF/TNF/TNF/TNF/CXCL3/TNFSF14/EDARA…
hsa04974	Protein digestion and absorption	103	-0.320224	-1.58343	0.00518135	0.033498	0.0239234	5380	tags=28%, list=14%, signal=24%	COL1A1/ATP1A3/COL27A1/COL24A1/COL2A1/COL3A1/SLC7A9/COL11A2/COL11A2/COL11A2/COL11A2/COL11A2/COL11A2/COL11A2/CPB1/PRSS1/PRSS1/SLC3A1/MEP1B/PRSS3/PRSS2/PRSS2/CELA2A/CELA2B/COL11A1/SLC6A19/MEP1A/COL9A2/SLC9A3/SLC9A3/CELA3B/CELA3A
hsa04114	Oocyte meiosis	127	-0.334024	-1.70781	0.00540541	0.033498	0.0239234	9614	tags=36%, list=24%, signal=27%	RPS6KA3/PPP3CA/ITPR2/ADCY9/FBXW11/MAD2L1/CDC20/AR/CPEB2/AURKA/FBXO5/PKMYT1/CALML4/CDC25C/CDK1/SMC1A/ADCY2/SMC3/ADCY6/SPDYE6/ADCY3/SPDYE4/IGF1R/ITPR1/CPEB4/SPDYE18/FBXO43/SPDYA/SGO1/ANAPC1/PLK1/CCNE2/SPDYE16/SPDYE16/BUB1/ITPR3/SPDYE5/STAG3/SPDYE1/SPDYE1/SPDYE1/SMC1B/ESPL1/PLCZ1/ADCY7/SPDYE2B/SPDYE2/PPP3R2/INS
hsa05135	Yersinia infection	136	-0.321468	-1.65953	0.00540541	0.033498	0.0239234	11820	tags=52%, list=30%, signal=37%	WAS/MAPK1/MAP3K7/IRAK4/PIK3R1/VAV2/MAPK14/MAPK9/GSK3B/TAB2/TAB2/CHUK/WIPF2/TBK1/ARHGEF1/ACTR2/ELMO2/IKBKG/WASF2/AKT3/AKT3/MAPK13/ROCK2/CRKL/CD8B2/MYD88/VAV1/PTK2/RPS6KA3/MAPK8/PIP5K1B/LCK/NLRC4/WIPF1/ARHGEF28/RAC2/NFATC3/TRAF6/ELMO1/PKN2/CD8A/CD4/PIK3CD/ARHGEF12/NFKB1/PIK3CA/CCL2/LCP2/ITGB1/NLRP3/NFATC2/DOCK1/IL10/PLCG1/IKBKB/VAV3/GIT2/PIP5K1A/MEFV/ROCK1/CXCL8/ZAP70/LAT/IL2/FN1/FYB1/IL6/TNF/TNF/T…
hsa04110	Cell cycle	124	-0.2797	-1.42249	0.00543478	0.033498	0.0239234	12047	tags=44%, list=30%, signal=31%	CDK2/MYC/CDC27/GSK3B/WEE2/WEE2/CCNB3/CDC14B/MCM6/CCNB1/RAD21/CDKN2B/CCND1/MCM2/SMAD3/TGFB2/E2F5/TFDP1/ORC2/MAD2L1/RB1/CDC20/CDC14A/PKMYT1/RBL1/CDC25C/ABL1/CDC45/MCM4/CDK1/SMC1A/SMC3/STAG2/CCNA2/SKP2/CREBBP/CDC7/ORC1/E2F3/RBL2/ATR/E2F2/E2F2/ANAPC1/PRKDC/TTK/PLK1/STAG1/EP300/ATM/CCNE2/WEE1/BUB1/ORC6/BUB1B/SMC1B/ESPL1
hsa04650	Natural killer cell mediated cytotoxicity	124	-0.314069	-1.59728	0.00543478	0.033498	0.0239234	4869	tags=33%, list=12%, signal=30%	PLCG1/KIR2DS4/KIR2DS4/KIR2DS4/KIR2DS4/KIR2DS4/KIR2DS4/KIR2DS4/KIR2DS4/KIR2DS4/KIR2DS4/KIR2DS4/KIR2DS4/KIR2DS4/KIR2DS4/KIR2DS4/KIR2DS4/KIR2DS4/KIR2DS4/KIR2DS4/KIR2DS4/KIR2DS4/KIR2DS4/KIR2DS4/KIR2DS4/KIR2DS4/KIR2DS4/KIR2DS4/KIR2DS4/KIR2DS4/KIR2DS4/KIR2DS4/KIR2DS4/VAV3/KLRC3/KLRD1/ZAP70/ITGAL/LAT/IFNG/ICAM1/ULBP1/TNF/TNF/TNF/TNF/TNF/TNF/TNF/TNF/FASLG/SH2D1A/SH2D1B/KLRK1/KIR2DL3/KIR2DL3/KIR2DL3/KIR2D…
hsa04380	Osteoclast differentiation	126	-0.357008	-1.80986	0.00555556	0.033601	0.023997	11760	tags=52%, list=30%, signal=37%	MAPK14/MAPK9/TAB2/TAB2/CHUK/SOCS3/IKBKG/AKT3/AKT3/MAP3K14/MAP3K14/MAPK13/TGFBR2/TYK2/CSF1R/FOSB/LILRB4/LILRB4/LILRB4/LILRB4/LILRB4/LILRB3/LILRB3/LILRB3/LILRB3/JAK1/TGFB2/GAB2/CYLD/FYN/MAPK8/PPP3CA/LCK/FCGR3B/CREB1/IFNAR2/IFNAR2/BTK/TRAF6/ITGB3/STAT2/TNFRSF11B/FCGR3A/FOSL2/PIK3CD/PLCG2/SIRPB1/LILRA1/LILRA1/LILRA1/LILRA1/NFKB1/LILRB2/LILRB2/LILRB2/LILRB2/LILRB2/PIK3CA/LCP2/LILRA6/LILRA6/LILRA6/LILR…
hsa04514	Cell adhesion molecules	145	-0.360099	-1.8711	0.00564972	0.033601	0.023997	10793	tags=36%, list=27%, signal=27%	HLA-DOA/HLA-DOA/HLA-DOA/HLA-DOA/HLA-DOA/HLA-DOA/HLA-DOA/HLA-DMB/HLA-DMB/HLA-DMB/HLA-DMB/HLA-DMB/HLA-DMB/HLA-DMB/HLA-DMB/CLDN8/HLA-DQA1/HLA-DQA1/HLA-DQA1/HLA-DQA1/HLA-DQA1/HLA-DQA1/HLA-DQA1/HLA-DQA1/HLA-DQA1/HLA-DQA1/HLA-DQA1/HLA-DQA1/HLA-DQA1/HLA-DQA1/CD8B2/CD274/CDH1/CNTN2/NFASC/CD86/MPZ/CLDN6/CD2/CD22/CDH5/ITGAM/SELE/CNTNAP1/CLDN2/CD276/ITGB2/ITGAV/PDCD1LG2/CADM3/CLDN1/VTCN1/PTPRF/CLDN16/CD8A/C…
hsa04072	Phospholipase D signaling pathway	147	-0.369758	-1.92388	0.00591716	0.0345848	0.0246996	12200	tags=51%, list=31%, signal=35%	DNM2/INSR/CXCR1/PIK3R1/PLCB1/AGPAT5/AGPAT5/DNM1/NRAS/CYTH2/CYTH4/AKT3/AKT3/PDGFRB/DNM3/KIT/RAF1/EGFR/LPAR4/PLA2G4A/TSC2/LPAR5/DGKE/AGT/GAB2/F2R/PDGFD/FYN/PIP5K1B/ADCY9/KITLG/PTPN11/PDGFB/DGKD/DGKD/GRM6/SHC1/SOS2/AVPR1A/PIK3R6/SOS1/PRKCA/GRM1/GNA13/KRAS/PLCB4/DGKI/CYTH3/PLCB2/ADCY2/ADCY6/PIK3CD/PLCG2/ADCY3/SHC4/PTGFR/PLD1/PIK3CA/GAB1/RALGDS/TSC1/GRM4/GRM3/SYK/PLCG1/PIK3R5/PIP5K1A/CXCL8/DGKH/GRM2/A…
hsa04950	Maturity onset diabetes of the young	26	-0.460129	-1.66564	0.00619195	0.0350932	0.0250627	2517	tags=29%, list=6%, signal=27%	NKX2-2/FOXA2/NEUROD1/RFX6/PKLR/PKLR/NKX6-1/INS
hsa04390	Hippo signaling pathway	156	-0.284775	-1.4898	0.00621118	0.0350932	0.0250627	11655	tags=43%, list=29%, signal=30%	MOB1A/GSK3B/GLI2/FGF1/CSNK1E/WNT2/STK3/AJUBA/DVL3/PPP2R1B/WNT2B/TGFBR2/CTNNB1/WNT7B/WNT8B/LIMD1/CCND1/SMAD3/TEAD1/TGFB2/PPP2R2A/CDH1/AMOT/FZD10/PATJ/FBXW11/TEAD2/SMAD7/BIRC2/PPP2R2C/DLG1/FZD4/ITGB2/FZD8/APC/LATS1/LLGL1/LLGL1/LATS2/DLG4/TP53BP2/APC2/WNT11/BMPR2/WNT9A/FZD6/GDF7/WNT10B/CRB2/SMAD1/DLG5/DLG5/WNT5A/GDF6/BIRC3/BMP8B/SERPINE1/WNT16/BMP8A/WNT9B/WNT9B/AMH/BMP6/WNT3/WNT3/WNT3/AREG/WNT8A/AFP…
hsa05330	Allograft rejection	35	-0.449382	-1.78938	0.00651466	0.0362044	0.0258563	27585	tags=100%, list=69%, signal=31%	HLA-A/HLA-A/HLA-A/HLA-A/HLA-A/HLA-A/HLA-A/HLA-DPB1/HLA-DPB1/HLA-DPB1/HLA-DPB1/HLA-DPB1/HLA-DPB1/HLA-DPB1/HLA-DPB1/HLA-B/HLA-B/HLA-B/HLA-B/HLA-B/HLA-B/HLA-DMA/HLA-DMA/HLA-DMA/HLA-DMA/HLA-DMA/HLA-DMA/HLA-DMA/HLA-DMA/HLA-C/HLA-C/HLA-C/HLA-C/HLA-C/HLA-C/HLA-C/HLA-G/HLA-G/HLA-G/HLA-G/HLA-G/HLA-G/HLA-G/HLA-G/HLA-DRB1/HLA-DRB1/HLA-DRB1/HLA-DRB1/HLA-DRB1/HLA-DRB1/HLA-F/HLA-F/HLA-F/HLA-F/HLA-F/HLA-F/HLA-F…
hsa03440	Homologous recombination	41	-0.409841	-1.68176	0.00687285	0.037579	0.026838	6621	tags=58%, list=17%, signal=49%	XRCC3/NBN/RBBP8/TOP3A/TOP3A/POLD3/ABRAXAS1/MRE11/RAD50/PALB2/TOPBP1/RAD52/BLM/RPA4/RAD51/BRCA1/XRCC2/ATM/BARD1/BRCA2/EME1/TOP3B/BRIP1/RAD54L/SYCP3
hsa04062	Chemokine signaling pathway	190	-0.323872	-1.75756	0.0070922	0.0381628	0.0272549	8847	tags=32%, list=22%, signal=25%	FGR/CCL24/SHC1/RAC2/SOS2/PIK3R6/SOS1/GRK7/JAK2/KRAS/HCK/ELMO1/BRAF/PAK1/PLCB4/PLCB2/STAT2/ADCY2/ADCY6/PIK3CD/PLCG2/CXCR6/CCL18/CCL18/CCL18/ADCY3/SHC4/NFKB1/GNG3/JAK3/PIK3CA/CCL2/CXCL6/CCR5/GRK1/GRK1/GRK1/CCR1/GRK3/CXCL11/CXCR5/CXCR3/PLCG1/IKBKB/CXCL10/CCR7/VAV3/PIK3R5/ROCK1/CCR2/CCL8/PREX1/CXCL8/XCR1/CCL7/DOCK2/STAT1/CXCL3/CXCL9/CXCL1/CCR4/PIK3CG/CCR8/ADCY7/ITK/CCL20/CXCL2/CCR6/CXCL5
hsa05205	Proteoglycans in cancer	203	-0.271502	-1.50066	0.00740741	0.0392361	0.0280214	11820	tags=50%, list=30%, signal=36%	VAV2/MAPK14/MSN/ANK2/NRAS/COL1A2/PLAUR/ARHGEF1/WNT2/AKT3/AKT3/TIAM1/MAPK13/WNT2B/RAF1/PLCE1/HCLS1/EGFR/CTNNB1/WNT7B/ROCK2/CASP3/WNT8B/CCND1/PRKCG/CAMK2D/VAV1/TGFB2/PPP1R12A/PTK2/STAT3/FZD10/HPSE/ITPR2/DROSHA/PTPN11/ESR1/HIF1A/IQGAP1/PLAU/ELK1/SOS2/SOS1/PRKCA/FZD4/FAS/KRAS/MET/KDR/MMP9/ITGA2/BRAF/PDPK1/RDX/FRS2/RPS6KB1/FZD8/PAK1/ITGB3/HGF/ITGAV/FLNB/WNT11/PIK3CD/PLCG2/WNT9A/ARHGEF12/DDX5/FZD6/PIK3…
hsa05204	Chemical carcinogenesis - DNA adducts	67	0.409994	1.61184	0.00769231	0.0400236	0.0285839	13356	tags=53%, list=34%, signal=35%	CYP1A2/UGT1A7/GSTA3/UGT1A3/SULT2A1/UGT1A10/UGT1A9/CYP2C19/GSTM5/UGT2A1/UGT1A5/GSTP1/GSTA2/UGT2B4/NAT1/UGT2A2/CYP1A1/MGST1/GSTA1/HSD11B1L/UGT1A4/CYP2C9/CYP3A43/GSTO1/CBR1/GSTM3/CYP2C18/GSTA5/HPGDS/UGT1A8/NAT2/UGT2B7/GSTM4/GSTA4/SULT1A4/GSTO2/UGT2B28/MGST2
hsa04610	Complement and coagulation cascades	85	0.375247	1.52437	0.00779221	0.0400236	0.0285839	1958	tags=18%, list=5%, signal=17%	FGB/PROC/F9/CFD/CFD/CFHR5/C8B/MBL2/KNG1/F10/SERPINA5/C2/C2/C2/C2/C2/C2/C2/SERPINC1
hsa04012	ErbB signaling pathway	85	-0.306464	-1.4593	0.00862069	0.0424812	0.030339	12113	tags=49%, list=30%, signal=34%	PIK3R1/MYC/PAK4/MAPK9/GSK3B/NRAS/AKT3/AKT3/RAF1/EGFR/CRKL/PRKCG/CAMK2D/PTK2/MAPK8/TGFA/ELK1/SHC1/SOS2/SOS1/PRKCA/NCK1/KRAS/NRG1/BRAF/RPS6KB1/PAK1/ABL2/ABL1/PIK3CD/PLCG2/NRG4/SHC4/CBLB/PIK3CA/GAB1/CBL/PLCG1/AREG/PAK6/BUB1B-PAK6/EREG/NRG3
hsa04662	B cell receptor signaling pathway	79	-0.331929	-1.55253	0.00869565	0.0424812	0.030339	11646	tags=58%, list=29%, signal=41%	VAV2/GSK3B/NRAS/CHUK/IKBKG/AKT3/AKT3/INPPL1/RAF1/LILRB4/LILRB4/LILRB4/LILRB4/LILRB4/LILRB3/LILRB3/LILRB3/LILRB3/INPP5D/INPP5D/VAV1/CD72/PPP3CA/CD22/MALT1/BTK/RAC2/SOS2/SOS1/NFATC3/KRAS/PIK3AP1/PIK3CD/PLCG2/LILRA1/LILRA1/LILRA1/LILRA1/NFKB1/LILRB2/LILRB2/LILRB2/LILRB2/LILRB2/PIK3CA/RASGRP3/IFITM1/LILRA6/LILRA6/LILRA6/LILRA6/LILRA6/LILRB5/LILRB5/LILRB5/LILRB5/LILRB5/NFATC2/SYK/CARD11/IKBKB/VAV3/DAP…
hsa00562	Inositol phosphate metabolism	73	-0.336364	-1.551	0.00877193	0.0424812	0.030339	10206	tags=59%, list=26%, signal=44%	PLCB3/PIK3CB/INPP1/PIP4K2B/PIP4K2B/ITPKB/PIK3C3/PIP4K2C/SACM1L/INPP5F/IMPA1/PLCB1/IPMK/INPPL1/PLCE1/MTM1/INPP5D/INPP5D/MTMR1/SYNJ2/PIP5K1B/INPP5J/PLCH1/PLCH2/PLCH2/MTMR4/INPP5B/PLCB4/PLCB2/PI4KA/OCRL/PIK3CD/PLCG2/PIK3C2G/PIK3CA/INPP5E/PIK3C2B/INPP4A/SYNJ1/PLCG1/PIK3C2A/IPPK/PIP5K1A/PIKFYVE/PIK3CG/PLCZ1
hsa05166	Human T-cell leukemia virus 1 infection	217	-0.254081	-1.39674	0.00877193	0.0424812	0.030339	10854	tags=34%, list=27%, signal=25%	TGFBR2/HLA-DOA/HLA-DOA/HLA-DOA/HLA-DOA/HLA-DOA/HLA-DOA/HLA-DOA/ATF6B/ATF6B/ATF6B/ATF6B/CDKN2B/HLA-DMB/HLA-DMB/HLA-DMB/HLA-DMB/HLA-DMB/HLA-DMB/HLA-DMB/HLA-DMB/CCND1/HLA-DQA1/HLA-DQA1/HLA-DQA1/HLA-DQA1/HLA-DQA1/HLA-DQA1/HLA-DQA1/HLA-DQA1/HLA-DQA1/HLA-DQA1/HLA-DQA1/HLA-DQA1/HLA-DQA1/HLA-DQA1/XIAP/ATF2/TCF3/GPS2/GPS2/SMAD3/JAK1/TGFB2/MAP3K3/MAPK8/PPP3CA/CD3E/ADCY9/LCK/MAD2L1/RB1/CDC20/DLG1/CREB1/ELK1…
hsa04664	Fc epsilon RI signaling pathway	67	-0.350853	-1.55826	0.00900901	0.0430148	0.0307201	11820	tags=59%, list=30%, signal=42%	VAV2/MAPK14/MAPK9/NRAS/AKT3/AKT3/MAPK13/RAF1/IL4/PLA2G4A/INPP5D/INPP5D/VAV1/GAB2/FYN/MAPK8/ALOX5/ALOX5/BTK/RAC2/SOS2/SOS1/PRKCA/KRAS/IL5/PDPK1/PIK3CD/PLCG2/PIK3CA/LCP2/SYK/PLCG1/VAV3/LAT/TNF/TNF/TNF/TNF/TNF/TNF/TNF/TNF/PLA2G4B/JMJD7-PLA2G4B/IL13/PLA2G4D
hsa04070	Phosphatidylinositol signaling system	97	-0.295226	-1.44079	0.00980392	0.0461601	0.0329664	10436	tags=38%, list=26%, signal=28%	DGKE/PRKCG/MTM1/INPP5D/INPP5D/MTMR1/SYNJ2/PIP5K1B/ITPR2/DGKD/DGKD/PRKCA/MTMR4/INPP5B/CALML4/PLCB4/DGKI/PLCB2/PPIP5K2/PI4KA/OCRL/PIK3CD/PLCG2/PIK3C2G/PIK3CA/INPP5E/PIK3C2B/ITPR1/INPP4A/SYNJ1/PLCG1/PIK3C2A/IPPK/PIP5K1A/DGKH/PIKFYVE/ITPR3/PLCZ1/DGKK
hsa05231	Choline metabolism in cancer	98	-0.286928	-1.3998	0.01	0.0464384	0.0331651	11237	tags=40%, list=28%, signal=29%	WASF2/AKT3/AKT3/SLC44A1/PDGFRB/RAF1/EGFR/PLA2G4A/TSC2/DGKE/PRKCG/PDGFD/MAPK8/PIP5K1B/PDGFB/HIF1A/DGKD/DGKD/RAC2/SOS2/SOS1/PRKCA/KRAS/SP1/PDPK1/RPS6KB1/SLC5A7/WASF1/DGKI/PIK3CD/PLD1/PIK3CA/RALGDS/TSC1/WASF3/PLCG1/PIP5K1A/DGKH/PLA2G4B/JMJD7-PLA2G4B/SLC44A5/PLA2G4D/DGKK
hsa04970	Salivary secretion	92	0.362486	1.496	0.0102696	0.0470458	0.0335989	2292	tags=14%, list=6%, signal=13%	CST1/STATH/STATH/ATP1B4/CST4/HTN1/HTN1/CALML3/CST5/CST3/ADRA1D/AQP5/MUC7/AMY1B/CD38
hsa04611	Platelet activation	123	-0.274164	-1.38861	0.0106952	0.0472408	0.0337382	13061	tags=59%, list=33%, signal=40%	ADCY1/ADCY4/ADCY4/GP6/GP6/GP6/GP6/GP6/GP6/GP6/GP6/GP6/GP6/F2/TLN1/MAPK1/PIK3R1/PLCB1/MAPK14/COL1A2/FERMT3/ARHGEF1/FGA/RAP1B/AKT3/AKT3/MAPK13/ROCK2/ARHGAP35/VWF/PLA2G4A/PPP1R12A/F2R/FYN/PTGIR/ITPR2/ADCY9/NOS3/BTK/PIK3R6/GNA13/ITGA2/ITGA2B/GP5/ITGB3/PLCB4/PLCB2/ADCY2/APBB1IP/ADCY6/GUCY1B1/PIK3CD/PLCG2/ADCY3/ARHGEF12/P2RY12/PIK3CA/LCP2/ITGB1/MYLK4/ITPR1/F2RL3/COL1A1/SYK/GP1BA/GUCY1A1/TLN2/PIK3R5/ROC…
hsa05162	Measles	139	-0.277937	-1.442	0.0106952	0.0472408	0.0337382	11757	tags=43%, list=30%, signal=30%	TLR7/MAPK9/MSN/GSK3B/TAB2/TAB2/CHUK/TBK1/CASP8/IKBKG/AKT3/AKT3/CSNK2A1/CASP3/TYK2/CCND1/MYD88/JAK1/HSPA1B/HSPA1B/HSPA1B/HSPA1B/HSPA1B/STAT3/MAPK8/CD3E/EIF2AK3/IFNAR2/IFNAR2/EIF2AK4/FAS/TRAF6/TRAF3/STAT2/PIK3CD/HSPA6/CBLB/NFKB1/JAK3/PIK3CA/IFIH1/CD209/ADAR/TLR2/EIF2AK2/IKBKB/SLAMF1/CCNE2/CD3G/IL2/APAF1/DDX58/IL6/OAS2/TNFAIP3/CSNK2A3/STAT1/FASLG/IL12B/MX2/IL2RB/IRF9/IRF9/IL2RA/TLR9/OAS1/IL1A/MX1/IL…
hsa04010	MAPK signaling pathway	294	-0.264136	-1.53167	0.0107527	0.0472408	0.0337382	12015	tags=43%, list=30%, signal=31%	VEGFD/MAPT/MAPT/MAPT/MYC/MAPK14/MAPK9/MAPKAPK5/NRAS/TAB2/TAB2/CHUK/FGF1/STK3/TAOK2/BDNF/RAP1B/IKBKG/AKT3/AKT3/CACNG3/PDGFRB/MAP3K14/MAP3K14/CACNB1/KIT/MAPK13/RAF1/TGFBR2/CACNA1I/EGFR/CASP3/CSF1R/PLA2G4A/CRKL/ATF2/PRKCG/PPM1B/MYD88/FGFR3/DUSP7/CACNA1C/CACNA1C/HSPA1B/HSPA1B/HSPA1B/HSPA1B/HSPA1B/TGFB2/MAP3K3/TEK/PDGFD/RPS6KA3/MAPK8/PPP3CA/TGFA/KITLG/PDGFB/EFNA2/MAP4K4/ELK1/RAC2/SOS2/TAOK3/SOS1/PRKCA…
hsa04550	Signaling pathways regulating pluripotency of stem cells	143	-0.265387	-1.38143	0.0108696	0.0472408	0.0337382	11955	tags=45%, list=30%, signal=32%	MYC/DLX5/ZFHX3/MAPK14/GSK3B/NRAS/WNT2/AKT3/AKT3/DVL3/MAPK13/WNT2B/RAF1/CTNNB1/WNT7B/WNT8B/ACVR2B/TCF3/FGFR3/SMAD3/JAK1/STAT3/SMAD9/FZD10/ESRRB/ACVR1B/SKIL/INHBB/PCGF3/FZD4/JAK2/REST/KRAS/SMARCAD1/JARID2/FZD8/APC/ACVR1/RIF1/SETDB1/SMAD5/APC2/WNT11/BMPR2/PIK3CD/WNT9A/FZD6/JAK3/PIK3CA/IGF1R/WNT10B/KAT6A/SMAD1/WNT5A/LHX5/LIF/WNT16/INHBA/WNT9B/WNT9B/WNT3/WNT3/WNT3/COMMD3-BMI1/HAND1/ZIC3/WNT8A/HOXB1/WN…
